# Supplementary material for: Distinct epigenetic signatures between adult-onset and late-onset depression
Source: Sci Rep. 2021 Jan 27;11:2296. doi: 10.1038/s41598-021-81758-8 (PMC7840753; doi:10.1038/s41598-021-81758-8)
Supplement: Supplementary file 1 — Supplementary Information 1. [file 41598_2021_81758_MOESM1_ESM.xlsx]

## Sheet: Table S1a
Table S1a
						No	1	2	3	4	5	6	7	8	9	10	11	12	13	14	15	16	17	18	19	20	21	22	23	24	25	26	27	28	29	30	31	32	33	34	35	36	37	38	39	40	41	42	43
						diagnosis	HC	HC	HC	HC	HC	HC	HC	HC	HC	HC	HC	HC	HC	HC	HC	HC	HC	HC	HC	HC	HC	HC	HC	HC	HC	HC	HC	HC	HC	HC	AOD	AOD	AOD	AOD	AOD	AOD	AOD	AOD	AOD	AOD	LOD	LOD	LOD
						Sex	F	M	F	F	M	F	M	M	M	F	M	F	M	M	F	M	F	M	F	F	F	F	F	F	M	M	F	M	F	F	M	M	M	M	M	F	F	F	F	F	F	F	M
						age	63	77	65	66	66	60	73	72	71	70	62	61	74	78	68	62	65	60	59	68	72	58	62	53	54	54	51	54	50	51	56	54	50	52	53	63	51	71	60	50	61	61	54
						age_at_onset	NA	NA	NA	NA	NA	NA	NA	NA	NA	NA	NA	NA	NA	NA	NA	NA	NA	NA	NA	NA	NA	NA	NA	NA	NA	NA	NA	NA	NA	NA	38	32	25	38	30	30	46	45	49	24	59	53	54
						Duration	NA	NA	NA	NA	NA	NA	NA	NA	NA	NA	NA	NA	NA	NA	NA	NA	NA	NA	NA	NA	NA	NA	NA	NA	NA	NA	NA	NA	NA	NA	9	4	5	9	6	9	1	2	23	2	12	6	2
						episodes	NA	NA	NA	NA	NA	NA	NA	NA	NA	NA	NA	NA	NA	NA	NA	NA	NA	NA	NA	NA	NA	NA	NA	NA	NA	NA	NA	NA	NA	NA	2	2	6	NA	2	2	2	3	2	6	2	9	1
						WBC	4110	7460	3360	3210	5620	5810	4670	4870	3730	4040	5070	3710	5070	9480	4210	4840	5110	4460	3530	4070	6790	3730	6340	4470	5210	6490	3170	6850	4140	4220	6240	4570	6830	5170	5510	2100	2850	3870	4530	5900	6330	5360	5220
						Neutrophils	NA	73.7	41.9	50.8	61.2	49.3	54.6	60	60.3	57	NA	NA	NA	61.5	57.4	54.6	53	63.3	56.7	73	52.3	57.1	71.6	50.5	65.7	74.4	42.3	52.8	53.9	61.9	NA	52.7	53.5	55.8	48.9	51	54.3	74	70.2	65.6	63.5	56.4	59.3
						lymphocytes	NA	21.2	49.4	38.6	30.6	43.5	31	29.2	29	31.2	NA	NA	NA	30.9	37.5	34.7	39.7	27.8	36.8	19.9	38.9	35.1	22.7	36.7	25.1	18.5	47.9	41	38.9	28.9	NA	37.9	33.5	33.5	44.5	37.1	37.9	20.2	27.4	25.6	29.7	38.2	31.4
						Eosinophils	NA	1.2	3.9	2.5	3.2	1.4	6.9	4.9	2.9	5.7	NA	NA	NA	1.5	1.2	6	2.2	3.1	2	3.2	3.8	1.3	1.4	6.7	2.7	1.4	2.2	2.3	1.2	2.4	NA	2.8	6.4	2.5	2	5.7	2.8	0.3	0.2	3.9	1.3	0.9	3.3
						Basophil	NA	0.1	0.3	0.6	0.4	0.3	0.6	0.4	0.3	0.7	NA	NA	NA	0.3	1	1	0.6	0.4	0.3	0.2	0.7	0.3	0.8	0.7	0.2	0.3	0.3	0.4	0.2	0.2	NA	1.1	0.6	0.8	0.2	0.5	0.4	0.3	0.2	0.5	0.3	0.4	0.4
						Monocytes	NA	3.8	4.5	7.5	4.6	5.5	6.9	5.5	7.5	5.4	NA	NA	NA	5.8	2.9	3.7	4.5	5.4	4.2	3.7	4.3	6.2	3.5	5.4	6.3	5.4	7.3	3.5	5.8	6.6	NA	5.5	6	7.4	4.4	5.7	4.6	5.2	2	4.4	5.2	4.1	5.6
						SIGH.D	2	1	0	4	0	1	1	0	1	0	1	1	0	0	0	1	0	0	0	0	0	1	2	1	0	0	2	1	0	1	19	20	23	23	21	23	25	19	24	20	21	29	19
ID	Fisher Ratio AOD vs HC	HC average	HC SD	AOD average	AOD SD
cg15794987	3.85234	0.954414	0.00994115	0.937344	0.00724211		0.950018	0.956448	0.954888	0.945579	0.948494	0.94672	0.928729	0.949676	0.949018	0.969508	0.957502	0.961335	0.936888	0.961311	0.962635	0.959605	0.9592	0.964622	0.946745	0.951436	0.939894	0.96269	0.942574	0.971483	0.960659	0.954248	0.959663	0.952907	0.958201	0.969755	0.935637	0.920286	0.939752	0.933617	0.935506	0.944335	0.939418	0.94645	0.941664	0.93678	0.966428	0.953682	0.952742
cg07763047	3.71027	0.0459667	0.0147685	0.025228	0.00370532		0.05594	0.0502	0.09494	0.04236	0.05914	0.04448	0.03863	0.03795	0.04732	0.06578	0.05859	0.03456	0.03214	0.03945	0.05787	0.0326	0.0366	0.07151	0.03936	0.02961	0.04409	0.03005	0.0343	0.0637	0.03348	0.03033	0.03662	0.04279	0.04582	0.04879	0.02754	0.02764	0.0188	0.02934	0.02654	0.02197	0.02844	0.02368	0.02783	0.0205	0.0322	0.02083	0.03459
cg21347377	3.58776	0.0138057	0.00528281	0.005878	0.00266956		0.01723	0.02281	0.00705	0.00863	0.00859	0.01613	0.01455	0.01675	0.01401	0.00683	0.01223	0.01262	0.00575	0.01063	0.01449	0.01137	0.00951	0.01487	0.02135	0.01297	0.01496	0.01733	0.01208	0.02554	0.01958	0.00665	0.00539	0.01929	0.02096	0.01402	0.00364	0.00915	0.00565	0.0067	0.00838	0.00368	0.0102	0.00501	0.00434	0.00203	0.00592	0.00792	0.02128
cg17458347	3.52784	0.098515	0.00886664	0.082955	0.00765778		0.10283	0.09736	0.10202	0.10741	0.08867	0.10908	0.10833	0.11154	0.09945	0.10537	0.09776	0.09366	0.0986	0.08067	0.11151	0.102	0.10668	0.08392	0.10204	0.08479	0.10979	0.10226	0.0924	0.10218	0.08992	0.08924	0.09533	0.10465	0.08475	0.09124	0.09129	0.08633	0.06517	0.08017	0.08937	0.08136	0.07712	0.08895	0.08399	0.0858	0.11037	0.10764	0.0968
cg14567489	3.41495	0.0206373	0.00488033	0.013583	0.00230802		0.02895	0.01745	0.01464	0.01855	0.02702	0.02004	0.01936	0.02232	0.02314	0.01664	0.01978	0.0256	0.02569	0.02424	0.02658	0.0213	0.02426	0.02081	0.01957	0.01505	0.01695	0.02398	0.0188	0.00975	0.01931	0.02477	0.01031	0.0275	0.02217	0.01459	0.01668	0.01462	0.01106	0.01616	0.01513	0.01226	0.01338	0.01505	0.00979	0.0117	0.0167	0.01278	0.01759
cg02221310	3.33115	0.0125823	0.00539381	0.0036245	0.00436854		0.02633	0.01384	0.01234	0.01398	0.00773	0.01318	0.01079	0.00842	0.00153	0.00889	0.0012	0.01058	0.01219	0.01372	0.01387	0.02516	0.01146	0.01942	0.01045	0.01225	0.0125	0.01047	0.00912	0.01999	0.0124	0.01611	0.01231	0.00934	0.0175	0.0104	1e-06	1e-06	1e-06	1e-06	0.00929	0.01061	1e-06	0.00785	0.00243	0.00606	0.0094	0.01433	0.0237
cg16579770	3.28939	0.933827	0.0103877	0.917366	0.00753869		0.940259	0.939326	0.955346	0.933679	0.936692	0.945556	0.913291	0.931022	0.933257	0.950894	0.933508	0.929012	0.927361	0.942489	0.928864	0.939853	0.942087	0.931245	0.938567	0.917685	0.940004	0.93999	0.942443	0.937396	0.921757	0.935061	0.932947	0.927973	0.911863	0.915367	0.92476	0.91876	0.922366	0.913666	0.929627	0.923679	0.908179	0.914025	0.909712	0.90889	0.916602	0.934711	0.912932
cg01320648	3.2183	0.548051	0.0222416	0.51694	0.010334		0.57026	0.59047	0.53882	0.55529	0.56452	0.55789	0.5608	0.56732	0.53469	0.58258	0.51113	0.56439	0.53821	0.51311	0.5445	0.54598	0.54657	0.53658	0.52052	0.56216	0.52073	0.55486	0.53554	0.52172	0.55645	0.56716	0.58875	0.51968	0.51633	0.55451	0.51741	0.53127	0.50858	0.49792	0.52385	0.50724	0.5152	0.52919	0.51644	0.5223	0.5192	0.54005	0.53056
cg05974695	3.19215	0.0255443	0.00549517	0.016569	0.00450274		0.02949	0.01827	0.02703	0.02958	0.02239	0.02889	0.0202	0.02576	0.02217	0.02531	0.02108	0.01835	0.01974	0.03106	0.02255	0.02427	0.02192	0.03212	0.01901	0.01883	0.03013	0.02201	0.02553	0.03201	0.02363	0.0209	0.03216	0.03363	0.02787	0.04044	0.01318	0.01553	0.01711	0.01864	0.01502	0.01705	0.0133	0.02569	0.02076	0.00941	0.02171	0.01656	0.01647
cg15525503	3.13264	0.0199613	0.00829654	0.0080311	0.00469432		0.03348	0.03259	0.00895	0.01257	0.03826	0.01303	0.02683	0.01524	0.01963	0.01362	0.02007	0.02323	0.01292	0.00374	0.01631	0.02145	0.01742	0.03515	0.01539	0.02018	0.03121	0.01944	0.01466	0.02175	0.01168	0.02795	0.01383	0.01499	0.01777	0.0255	0.00953	0.00885	0.01332	1e-06	0.00765	0.00868	0.0054	0.01425	0.00127	0.01136	0.01815	0.01564	0.0209
cg26655295	3.07961	0.0448307	0.00655	0.034326	0.00536293		0.04148	0.03911	0.04783	0.03659	0.03831	0.05029	0.04508	0.05093	0.04475	0.03737	0.05503	0.04656	0.04599	0.03844	0.04107	0.04057	0.04329	0.03921	0.04993	0.05985	0.05621	0.04103	0.05199	0.05	0.03701	0.05362	0.03889	0.04606	0.04314	0.03529	0.03285	0.04292	0.0247	0.03372	0.033	0.03007	0.03445	0.04255	0.03345	0.03555	0.04805	0.04392	0.04342
cg12867237	3.06916	0.146303	0.011673	0.127703	0.00944371		0.13853	0.15595	0.16115	0.15095	0.15009	0.14316	0.16188	0.14688	0.16212	0.14136	0.13949	0.15444	0.16217	0.12938	0.16816	0.13007	0.14844	0.13721	0.13198	0.14669	0.15208	0.12831	0.15426	0.15988	0.14559	0.15121	0.12722	0.13388	0.13313	0.14343	0.12179	0.12824	0.13872	0.13355	0.13172	0.1225	0.13077	0.1055	0.13581	0.12843	0.14476	0.14674	0.16373
cg16234726	3.0618	0.936765	0.0087924	0.921656	0.00847297		0.953482	0.925773	0.934665	0.939844	0.92694	0.93305	0.926179	0.954651	0.94356	0.936951	0.940559	0.928929	0.939301	0.940169	0.937686	0.940277	0.944466	0.952922	0.926202	0.941428	0.926905	0.932456	0.934136	0.937276	0.938293	0.93262	0.946616	0.929579	0.917455	0.940567	0.919831	0.927709	0.925633	0.910928	0.934327	0.933964	0.91584	0.916403	0.920264	0.911664	0.931764	0.935976	0.936591
cg20452738	3.03569	0.921954	0.0177095	0.946503	0.00913484		0.914869	0.930892	0.915997	0.901799	0.880683	0.908759	0.940195	0.929832	0.900203	0.897248	0.928416	0.883437	0.930359	0.930943	0.937081	0.942001	0.938308	0.938621	0.920784	0.94682	0.914633	0.906048	0.916301	0.923473	0.907562	0.949998	0.928707	0.9365	0.927983	0.930153	0.933274	0.960483	0.948436	0.936779	0.960396	0.950755	0.943874	0.941098	0.941076	0.948862	0.945244	0.877595	0.927716
cg23543123	2.98843	0.023497	0.0074882	0.013358	0.00356723		0.01858	0.01505	0.04813	0.03176	0.02073	0.02259	0.03047	0.02468	0.01878	0.02567	0.01928	0.01837	0.01996	0.01929	0.02158	0.02581	0.02463	0.01877	0.01643	0.01797	0.04367	0.01571	0.01813	0.02834	0.02485	0.02274	0.02034	0.02756	0.01852	0.02652	0.01581	0.01501	0.01253	0.01785	0.01217	0.01085	0.01133	0.01944	0.00805	0.01054	0.02411	0.01341	0.00863
cg22115465	2.91118	0.983485	0.00303561	0.979236	0.00178612		0.98892	0.98418	0.98174	0.98425	0.98182	0.98624	0.98756	0.98391	0.98561	0.98582	0.98538	0.98372	0.98209	0.98671	0.98177	0.98458	0.98646	0.97645	0.985	0.97985	0.9787	0.98175	0.98474	0.98313	0.98384	0.98836	0.98001	0.97791	0.98069	0.98337	0.98004	0.97956	0.97821	0.97741	0.97939	0.97785	0.97777	0.97804	0.98098	0.98311	0.98292	0.99032	0.9823
cg04147027	2.89948	0.0298841	0.00535703	0.0221647	0.00352215		0.0241998	0.0257985	0.0306368	0.0273163	0.0298119	0.0207804	0.0329929	0.0263825	0.0313481	0.0242192	0.0247705	0.033167	0.0311127	0.0287899	0.0329649	0.0292388	0.0259705	0.0286818	0.0344247	0.0424606	0.028826	0.0289961	0.0401118	0.0337827	0.0211524	0.0240822	0.0276909	0.0416176	0.0313488	0.0338457	0.0235832	0.0195617	0.0183916	0.019722	0.026698	0.0205032	0.0208339	0.023856	0.0194512	0.0290461	0.0265092	0.0300596	0.0259852
cg15971980	2.88985	0.57149	0.0701206	0.675558	0.050778		0.60224	0.47476	0.52275	0.5998	0.61533	0.5912	0.57762	0.59287	0.52614	0.55257	0.47726	0.66594	0.71399	0.66963	0.55737	0.54369	0.48537	0.63577	0.60482	0.56162	0.60589	0.52778	0.55908	0.65877	0.39636	0.66604	0.46402	0.55166	0.57073	0.57363	0.71184	0.62133	0.67185	0.59912	0.68331	0.60794	0.72208	0.74861	0.68421	0.70529	0.6359	0.68066	0.55048
cg24934561	2.88878	0.064269	0.00562489	0.055399	0.0047782		0.06682	0.05739	0.05808	0.05906	0.06473	0.07025	0.0638	0.06906	0.05717	0.0656	0.06323	0.06747	0.05167	0.06795	0.06486	0.06422	0.06848	0.06578	0.06768	0.075	0.06241	0.07824	0.06417	0.06799	0.06455	0.0651	0.0603	0.05687	0.06438	0.05576	0.05745	0.04992	0.05144	0.05186	0.0518	0.06281	0.06238	0.05125	0.05736	0.05772	0.06049	0.05679	0.06761
cg23531049	2.81162	0.845387	0.0283357	0.892395	0.0277297		0.864611	0.881966	0.867431	0.813861	0.768841	0.848085	0.843447	0.895036	0.867546	0.836504	0.808835	0.847384	0.854521	0.860199	0.842159	0.884156	0.829231	0.830321	0.828075	0.868982	0.869906	0.812189	0.817758	0.861044	0.869667	0.86348	0.803545	0.852386	0.812248	0.858207	0.885245	0.869742	0.920868	0.86644	0.91234	0.892809	0.850166	0.939963	0.907792	0.878585	0.812202	0.699711	0.828309
cg24590093	2.80058	0.917404	0.0139467	0.892429	0.0158405		0.92229	0.9105	0.9208	0.92091	0.91033	0.92475	0.93568	0.90866	0.93703	0.90468	0.91001	0.89942	0.93168	0.91837	0.9133	0.93125	0.91369	0.93545	0.90216	0.92299	0.91645	0.90692	0.91207	0.89054	0.88681	0.90701	0.92583	0.92768	0.92727	0.94758	0.89389	0.9108	0.88665	0.89707	0.91255	0.90156	0.90251	0.88005	0.87588	0.86333	0.92986	0.91062	0.93083
cg06120688	2.77377	0.966871	0.00642099	0.958912	0.00210614		0.964214	0.965368	0.956537	0.968901	0.971012	0.964577	0.969929	0.967729	0.96765	0.954183	0.978758	0.972873	0.972489	0.969564	0.965728	0.973583	0.962146	0.970438	0.97118	0.962699	0.956371	0.960645	0.958353	0.971976	0.96106	0.971615	0.963283	0.961615	0.97117	0.98047	0.959629	0.958913	0.958393	0.959092	0.961011	0.959741	0.955796	0.955071	0.959541	0.961937	0.958992	0.948301	0.974665
cg07638904	2.73601	0.0235973	0.00458818	0.017413	0.00262793		0.01926	0.01636	0.01684	0.02102	0.02467	0.02798	0.02273	0.02374	0.01736	0.0271	0.02159	0.02384	0.01926	0.02074	0.0214	0.01968	0.03359	0.02015	0.03188	0.02652	0.02677	0.02891	0.02677	0.02935	0.01986	0.01789	0.02398	0.02593	0.0228	0.02995	0.01818	0.01578	0.01491	0.01798	0.01696	0.01719	0.01585	0.0243	0.016	0.01698	0.02636	0.0185	0.01477
cg11159141	2.73499	0.690699	0.0209916	0.651647	0.0259725		0.67286	0.6993	0.67144	0.74141	0.68763	0.68185	0.68793	0.69993	0.72709	0.70649	0.69652	0.68528	0.68385	0.68066	0.72669	0.69713	0.68755	0.66654	0.63706	0.69078	0.6648	0.68866	0.70561	0.70215	0.67087	0.69179	0.68641	0.67549	0.68535	0.72185	0.70114	0.62468	0.6467	0.64189	0.65365	0.64831	0.62211	0.69285	0.63906	0.64608	0.67351	0.6907	0.68296
cg04276026	2.72038	0.0175117	0.00282139	0.013635	0.00175745		0.01367	0.017	0.01942	0.01398	0.02453	0.02112	0.01394	0.01501	0.02119	0.01679	0.01624	0.01987	0.01926	0.02063	0.01966	0.01635	0.01565	0.01618	0.01157	0.02007	0.01529	0.01847	0.01776	0.01659	0.01644	0.02024	0.01526	0.01527	0.01801	0.01989	0.01351	0.01384	0.01163	0.01512	0.01642	0.01365	0.01416	0.01522	0.0121	0.0107	0.01278	0.01353	0.01706
cg24766840	2.70015	0.959794	0.00574266	0.951071	0.00483507		0.96325	0.94749	0.96189	0.96357	0.96755	0.95893	0.95842	0.95462	0.95258	0.9623	0.96548	0.95121	0.96435	0.95791	0.96006	0.97181	0.96987	0.96054	0.9589	0.95631	0.95747	0.95535	0.96021	0.96857	0.95895	0.9628	0.95431	0.95008	0.95941	0.95962	0.95609	0.95418	0.94354	0.95363	0.95236	0.95714	0.95159	0.94671	0.94372	0.95175	0.96121	0.96488	0.94923
cg17276118	2.69807	0.969296	0.0098255	0.955542	0.00661017		0.969156	0.950108	0.969834	0.982343	0.950499	0.957628	0.973963	0.969535	0.973145	0.964454	0.962783	0.979367	0.944548	0.973506	0.982988	0.971755	0.976515	0.969387	0.975994	0.973234	0.954713	0.973918	0.964618	0.980077	0.969091	0.975832	0.980119	0.962112	0.972015	0.975641	0.965208	0.962061	0.954183	0.94243	0.956654	0.959514	0.949878	0.953562	0.952078	0.959848	0.955085	0.95956	0.95653
cg19507725	2.6883	0.929114	0.0133995	0.909874	0.00978917		0.91559	0.912097	0.922274	0.934741	0.919797	0.908883	0.916388	0.913411	0.928923	0.933768	0.944464	0.926947	0.926209	0.952923	0.946121	0.931652	0.955186	0.931695	0.917965	0.924455	0.932146	0.944908	0.941387	0.933555	0.942401	0.913618	0.924385	0.914005	0.913377	0.950135	0.897381	0.908891	0.912747	0.916507	0.921975	0.897983	0.902024	0.908265	0.90615	0.926822	0.929683	0.922458	0.947765
cg07254066	2.6866	0.114768	0.0382083	0.067138	0.0151325		0.17107	0.08372	0.15371	0.07937	0.11479	0.09733	0.10977	0.0855	0.08179	0.09835	0.14393	0.0935	0.08524	0.11537	0.13763	0.16632	0.07923	0.11815	0.06539	0.08755	0.12027	0.10073	0.09906	0.17571	0.13071	0.17564	0.05197	0.08301	0.12399	0.21425	0.08499	0.06897	0.07108	0.02922	0.07864	0.05675	0.07047	0.06966	0.07153	0.07007	0.16851	0.19541	0.10665
cg07584066	2.6672	0.360175	0.0513027	0.285063	0.0399817		0.39632	0.30518	0.37257	0.35753	0.34015	0.43843	0.41261	0.40586	0.34852	0.38686	0.22136	0.29302	0.35585	0.39696	0.38376	0.36169	0.31185	0.37883	0.33653	0.33203	0.33915	0.43266	0.30671	0.43889	0.28042	0.2999	0.38933	0.39758	0.41257	0.37213	0.3172	0.3243	0.25278	0.28566	0.34616	0.31428	0.24186	0.2676	0.22202	0.27877	0.2995	0.32374	0.2266
cg22770705	2.66713	0.96728	0.00745997	0.955401	0.00708227		0.973409	0.969897	0.966656	0.968551	0.969607	0.969631	0.969864	0.971784	0.959138	0.966926	0.973691	0.97288	0.967412	0.96697	0.95847	0.982313	0.970603	0.967143	0.971419	0.963494	0.937932	0.967304	0.967193	0.960698	0.96265	0.967594	0.961271	0.972865	0.966642	0.974388	0.953273	0.959059	0.9585	0.962686	0.940958	0.951165	0.962974	0.949486	0.953544	0.962366	0.96337	0.931633	0.967439
cg08134324	2.65786	0.912461	0.00987669	0.92683	0.00760363		0.91981	0.90643	0.90447	0.90722	0.9134	0.9186	0.90903	0.92681	0.91792	0.91927	0.902	0.9029	0.91022	0.89253	0.90787	0.92087	0.90751	0.91062	0.9176	0.92506	0.89172	0.91058	0.91599	0.91642	0.89517	0.90815	0.92818	0.92171	0.91666	0.92911	0.91966	0.9325	0.91668	0.92636	0.91933	0.93826	0.93145	0.92195	0.92532	0.93679	0.90765	0.91548	0.90593
cg20903900	2.65125	0.818214	0.0461352	0.753911	0.0314756		0.825179	0.802552	0.859617	0.83873	0.868784	0.852702	0.767061	0.838139	0.759749	0.747304	0.859311	0.802725	0.836144	0.861282	0.882415	0.777486	0.869115	0.800641	0.804226	0.859599	0.884083	0.832341	0.770647	0.790117	0.821372	0.69831	0.792978	0.747718	0.852035	0.844064	0.765758	0.707701	0.809467	0.761242	0.755498	0.785267	0.755553	0.741594	0.751656	0.70538	0.760355	0.780495	0.742428
cg27321750	2.63209	0.0777793	0.0200018	0.054285	0.0043993		0.06119	0.09119	0.11087	0.09473	0.09036	0.0885	0.06383	0.06696	0.09513	0.04148	0.07429	0.08051	0.04977	0.08275	0.09588	0.07988	0.04869	0.07727	0.06787	0.06442	0.1265	0.08041	0.07634	0.06826	0.05663	0.05093	0.11217	0.08691	0.06156	0.0881	0.05163	0.05618	0.05495	0.06069	0.05988	0.05072	0.04809	0.05861	0.05089	0.05121	0.08943	0.05155	0.09671
cg21936543	2.61228	0.0546338	0.0219329	0.0290547	0.00445935		0.0379826	0.0444335	0.0529956	0.0497245	0.0481475	0.0752731	0.0589969	0.0426657	0.0372377	0.0719552	0.0264351	0.0451069	0.116514	0.0745083	0.035675	0.0318757	0.0693192	0.0383998	0.0464612	0.0442126	0.0661432	0.0378191	0.0951207	0.03307	0.0360624	0.0490711	0.0357786	0.0769183	0.063583	0.0975278	0.0286961	0.0313211	0.0277701	0.0279464	0.0333264	0.0286307	0.0340284	0.0319986	0.028676	0.0181527	0.0371726	0.0410172	0.0253649
cg11344791	2.60692	0.0663843	0.00811604	0.054414	0.00663774		0.06894	0.05016	0.0693	0.07905	0.05828	0.06294	0.07065	0.06017	0.07033	0.06221	0.05363	0.07961	0.07658	0.06629	0.07586	0.08016	0.06307	0.06312	0.06288	0.06709	0.07676	0.06504	0.05754	0.06075	0.06442	0.06938	0.05789	0.07364	0.07204	0.05375	0.05645	0.0525	0.06087	0.06224	0.04956	0.05662	0.04005	0.0595	0.04985	0.0565	0.0638	0.07864	0.07244
cg05465955	2.60175	0.812722	0.0260995	0.770565	0.0261718		0.82856	0.80636	0.84907	0.85577	0.86737	0.84958	0.76955	0.79738	0.79702	0.8294	0.80084	0.80511	0.82724	0.8075	0.83338	0.79463	0.81042	0.78894	0.78179	0.76243	0.83416	0.83417	0.78728	0.81044	0.81436	0.82479	0.76579	0.81486	0.80925	0.82421	0.76529	0.82188	0.75972	0.75436	0.79204	0.77132	0.7328	0.78802	0.77898	0.74124	0.81081	0.79278	0.816
cg13932995	2.58145	0.0398104	0.0104711	0.0266542	0.00494523		0.0329555	0.0275316	0.0381095	0.0447452	0.0411578	0.0493426	0.0404547	0.0281673	0.0315635	0.0488138	0.0300803	0.0286824	0.0604859	0.0345355	0.0404491	0.0312505	0.038625	0.0396854	0.042352	0.0421327	0.0459356	0.057247	0.0432101	0.0248225	0.0384893	0.0304135	0.0313603	0.0382355	0.0409064	0.072572	0.0292447	0.0292034	0.0323671	0.0267139	0.0260802	0.026945	0.0183455	0.0240744	0.0337878	0.0197799	0.0357538	0.0312952	0.0471153
cg05755441	2.57645	0.908442	0.0138448	0.890107	0.00832251		0.908112	0.885387	0.907815	0.913689	0.909662	0.89597	0.900861	0.916737	0.899066	0.918741	0.895692	0.901317	0.884717	0.913044	0.9158	0.924249	0.883188	0.905386	0.902843	0.916176	0.894074	0.917786	0.899745	0.928946	0.919609	0.900093	0.923819	0.9062	0.919579	0.944945	0.885995	0.891804	0.881529	0.890918	0.895367	0.903649	0.888218	0.879412	0.9019	0.882281	0.899968	0.880518	0.865941
cg20457544	2.55747	0.852819	0.0145192	0.876986	0.015682		0.855137	0.868543	0.846738	0.854427	0.823111	0.872565	0.867254	0.833444	0.850478	0.845081	0.853288	0.838021	0.8545	0.829382	0.836083	0.862545	0.837867	0.851012	0.861059	0.872271	0.856927	0.839211	0.847052	0.856059	0.885028	0.868344	0.841113	0.84785	0.871918	0.858275	0.873523	0.907717	0.881731	0.852419	0.873569	0.861932	0.867758	0.892687	0.874237	0.884289	0.845681	0.83972	0.923206
cg10241347	2.55021	0.0631157	0.0170647	0.106072	0.0339989		0.0729	0.06345	0.04133	0.07987	0.07493	0.06363	0.04649	0.04595	0.07045	0.03541	0.03803	0.04554	0.07605	0.0653	0.04602	0.07236	0.08185	0.06599	0.07926	0.08053	0.05775	0.09949	0.05533	0.0911	0.03045	0.06402	0.051	0.0583	0.07784	0.06285	0.10756	0.13636	0.06969	0.1824	0.11067	0.0937	0.10943	0.0632	0.09632	0.09139	0.11765	0.09121	0.07258
cg01456491	2.54796	0.950921	0.00769738	0.960807	0.00417999		0.949158	0.936126	0.942348	0.957561	0.957979	0.950253	0.949345	0.952278	0.948332	0.961028	0.963084	0.953187	0.943537	0.946828	0.940756	0.953231	0.943442	0.944066	0.953329	0.950971	0.938489	0.959684	0.964082	0.952643	0.951655	0.947355	0.957422	0.957498	0.939421	0.962536	0.965805	0.957304	0.959326	0.95592	0.968702	0.955582	0.962007	0.962321	0.961021	0.960085	0.959547	0.966594	0.951841
cg02659794	2.52565	0.015175	0.00597047	0.007562	0.00320137		0.03116	0.01684	0.02643	0.00861	0.01995	0.01159	0.01728	0.01161	0.00866	0.01179	0.01308	0.01509	0.01478	0.00971	0.01467	0.02754	0.00861	0.01913	0.01209	0.0093	0.01708	0.01096	0.01495	0.02612	0.01622	0.01261	0.00937	0.01023	0.01405	0.01574	0.00866	0.01075	0.0059	0.00335	0.00683	0.01146	0.00782	0.0102	0.00161	0.00904	0.02867	0.02007	0.02689
cg25708069	2.52071	0.0232276	0.00425379	0.0173764	0.00301164		0.0256167	0.0189459	0.0210405	0.016232	0.0219944	0.0188964	0.0211996	0.0217037	0.0172044	0.0290002	0.0198151	0.0221835	0.0263698	0.0311337	0.0265024	0.0240975	0.0269798	0.0257539	0.0254699	0.0222723	0.0237182	0.0233457	0.0288463	0.0228272	0.0122957	0.0247162	0.0184073	0.0297461	0.0252755	0.025238	0.0187088	0.0163604	0.0120215	0.0174233	0.0192227	0.0182316	0.0202995	0.0219122	0.0161197	0.0134639	0.0201582	0.0225639	0.0170947
cg18941864	2.50708	0.965097	0.00753227	0.974659	0.00402422		0.970314	0.949674	0.966656	0.97029	0.968913	0.958658	0.950292	0.962511	0.977845	0.958622	0.969757	0.976082	0.969431	0.960038	0.954031	0.966788	0.969859	0.957949	0.968432	0.961561	0.967061	0.956538	0.963234	0.968219	0.962984	0.963372	0.963458	0.9657	0.972074	0.982576	0.975439	0.976779	0.971677	0.969088	0.976908	0.968413	0.976748	0.972558	0.978717	0.980262	0.972899	0.951578	0.962421
cg02309609	2.49743	0.969555	0.00785966	0.959342	0.00466567		0.973154	0.974555	0.968149	0.969146	0.961965	0.972239	0.968599	0.971664	0.953312	0.97305	0.969311	0.972475	0.963622	0.973408	0.971652	0.978278	0.956927	0.972023	0.969163	0.948758	0.973043	0.972343	0.979954	0.980801	0.961543	0.97714	0.969891	0.961094	0.965572	0.983835	0.96285	0.955027	0.951738	0.960287	0.956994	0.954599	0.962638	0.95972	0.966792	0.962772	0.968321	0.964938	0.970535
cg10294474	2.48137	0.705412	0.0646476	0.794326	0.0468257		0.662185	0.610558	0.698459	0.778355	0.777154	0.635391	0.727999	0.769444	0.795863	0.770422	0.522155	0.64829	0.677753	0.709779	0.694516	0.762568	0.680711	0.687087	0.739217	0.611847	0.773064	0.655205	0.676547	0.760209	0.729785	0.667366	0.662656	0.763031	0.721918	0.792835	0.784565	0.714257	0.822204	0.836555	0.757718	0.830238	0.785434	0.822458	0.735056	0.854772	0.710046	0.680367	0.780661
cg00087482	2.47957	0.979438	0.00500075	0.969083	0.00784083		0.97965	0.98533	0.977841	0.975034	0.97966	0.975649	0.98365	0.983682	0.98197	0.976877	0.982431	0.965736	0.976357	0.981028	0.984899	0.973225	0.979762	0.977941	0.981627	0.988584	0.973589	0.976375	0.980085	0.979548	0.975539	0.975194	0.974818	0.982317	0.985832	0.988909	0.966277	0.954118	0.969763	0.96368	0.962197	0.975016	0.973701	0.979309	0.968574	0.978196	0.989706	0.990775	0.97787
cg02767634	2.47105	0.963724	0.00769918	0.952265	0.00685522		0.95217	0.96207	0.97443	0.96667	0.97229	0.96754	0.9607	0.97271	0.97799	0.9581	0.96921	0.96798	0.96054	0.95044	0.96835	0.96278	0.95844	0.96522	0.96171	0.95885	0.9566	0.96202	0.94923	0.95787	0.96158	0.97269	0.96402	0.96675	0.95363	0.97913	0.95411	0.96001	0.94547	0.95652	0.95713	0.95345	0.93983	0.95779	0.95491	0.94343	0.9474	0.95898	0.97278
cg09119797	2.46212	0.0127877	0.00448193	0.006175	0.00392841		0.01192	0.01652	0.01235	0.00649	0.01244	0.01113	0.01633	0.0135	0.02107	0.01033	0.00547	0.00871	0.01723	0.00472	0.01119	0.02017	0.01385	0.00464	0.0156	0.01537	0.01914	0.01691	0.01287	0.00508	0.01176	0.01314	0.01254	0.01101	0.01659	0.01556	0.00637	0.00445	0.01218	0.00538	0.00382	0.00044	0.0115	0.00747	0.00131	0.00883	0.00518	0.01226	0.02024
cg01612443	2.45539	0.174725	0.0162235	0.148642	0.0170567		0.17351	0.18423	0.18344	0.17815	0.17238	0.1661	0.16846	0.20917	0.18886	0.1676	0.18318	0.16632	0.19048	0.18327	0.17831	0.18918	0.17552	0.19564	0.16125	0.15749	0.16452	0.15885	0.17443	0.20015	0.15061	0.14752	0.13574	0.16299	0.18609	0.1883	0.11625	0.15468	0.16099	0.12702	0.17206	0.13592	0.14963	0.15414	0.15712	0.15861	0.21659	0.19577	0.15967
cg14550426	2.43739	0.953998	0.00942991	0.966272	0.00588983		0.963649	0.955065	0.958318	0.953054	0.95116	0.959121	0.958613	0.966285	0.960588	0.957336	0.951101	0.963312	0.959667	0.965939	0.939762	0.947453	0.937269	0.931128	0.947764	0.949574	0.959058	0.955896	0.953188	0.943188	0.96053	0.957736	0.972306	0.949027	0.95507	0.93779	0.961731	0.97641	0.96685	0.963093	0.967847	0.964917	0.95763	0.960412	0.972736	0.971093	0.945384	0.942906	0.956466
cg04611479	2.43601	0.015845	0.00429916	0.009017	0.00444907		0.01433	0.01746	0.01178	0.01509	0.02315	0.00921	0.01549	0.01652	0.01596	0.01771	0.00735	0.01276	0.02278	0.01758	0.01689	0.01477	0.01807	0.01373	0.02297	0.01176	0.01717	0.0151	0.01832	0.01596	0.00907	0.02404	0.00755	0.01826	0.01775	0.01677	0.00962	0.001	0.00929	0.00651	0.00656	0.01594	0.01148	0.01468	0.00986	0.00523	0.00124	0.01675	0.00993
cg05332887	2.40977	0.0187297	0.00404996	0.013529	0.00245877		0.01543	0.01496	0.01315	0.0172	0.02061	0.01756	0.01578	0.02198	0.02107	0.02336	0.01757	0.01448	0.01481	0.01979	0.02391	0.02018	0.01742	0.01974	0.01558	0.02933	0.01567	0.02762	0.01555	0.01696	0.01517	0.01955	0.0136	0.0239	0.02156	0.0184	0.01253	0.01534	0.01113	0.01473	0.01782	0.01101	0.00961	0.01396	0.01412	0.01504	0.01761	0.01256	0.01295
cg03571225	2.40512	0.0531	0.0075111	0.040756	0.00838402		0.06553	0.05412	0.0471	0.05187	0.05966	0.06218	0.05838	0.0461	0.05691	0.05888	0.05673	0.05501	0.03888	0.04017	0.0511	0.04542	0.05093	0.06175	0.05162	0.04747	0.06787	0.03954	0.05004	0.05739	0.05637	0.05391	0.05139	0.04162	0.06027	0.05479	0.05459	0.0468	0.04956	0.03403	0.04247	0.04181	0.04318	0.03025	0.02903	0.03584	0.06575	0.0742	0.08599
cg04351665	2.40034	0.027819	0.00449889	0.022132	0.00258995		0.02924	0.02521	0.02609	0.03302	0.0324	0.02871	0.02753	0.03049	0.02615	0.03133	0.02264	0.03258	0.02696	0.0308	0.03118	0.02114	0.02423	0.02516	0.02548	0.03932	0.03714	0.0248	0.02537	0.02912	0.01743	0.02512	0.02831	0.02659	0.02552	0.02551	0.0234	0.02151	0.02127	0.02262	0.02009	0.02401	0.02348	0.01665	0.02194	0.02635	0.02759	0.01988	0.02915
cg09006015	2.39616	0.041334	0.00785144	0.02964	0.00724537		0.03046	0.0434	0.05099	0.03595	0.04112	0.03628	0.03788	0.03795	0.04825	0.0475	0.02827	0.03979	0.03839	0.04785	0.05321	0.03789	0.03801	0.03929	0.05649	0.04794	0.04409	0.04121	0.03642	0.04264	0.03035	0.04993	0.0365	0.04942	0.04996	0.02259	0.02172	0.03606	0.02734	0.03094	0.02912	0.0449	0.02292	0.02082	0.03132	0.03126	0.04523	0.04441	0.05061
cg07775371	2.39402	0.04345	0.00820197	0.033099	0.00471556		0.03612	0.04437	0.06922	0.03961	0.03588	0.04642	0.04488	0.04218	0.05319	0.04175	0.04181	0.03964	0.037	0.04829	0.03495	0.03873	0.05211	0.04469	0.04004	0.04786	0.04655	0.0464	0.02889	0.05726	0.04219	0.02912	0.05081	0.04563	0.04333	0.03458	0.03931	0.03323	0.03697	0.0261	0.03486	0.03269	0.02387	0.03492	0.03358	0.03546	0.03953	0.03984	0.03374
cg00329154	2.3863	0.031191	0.00652943	0.021585	0.005891		0.02759	0.02871	0.04556	0.03063	0.03159	0.03001	0.02761	0.03139	0.0407	0.0319	0.03175	0.03579	0.0245	0.02518	0.03795	0.02297	0.02526	0.03043	0.02614	0.03532	0.04394	0.0381	0.03407	0.03876	0.02071	0.03665	0.02216	0.02646	0.03223	0.02167	0.02657	0.0127	0.02908	0.01768	0.02202	0.0174	0.02546	0.02784	0.02339	0.01371	0.02075	0.03252	0.01707
cg09127015	2.37732	0.938936	0.00732385	0.928365	0.0063546		0.935491	0.927696	0.943627	0.946394	0.948826	0.940969	0.919376	0.952379	0.939517	0.945334	0.93246	0.943012	0.939532	0.930586	0.936346	0.929382	0.932731	0.934739	0.936494	0.934857	0.936138	0.944942	0.943352	0.935289	0.93647	0.948232	0.941069	0.937749	0.946078	0.949019	0.924911	0.926528	0.927866	0.922729	0.929885	0.940295	0.925377	0.929152	0.919454	0.93745	0.953463	0.93358	0.951143
cg15888849	2.3738	0.0288	0.00545545	0.021608	0.00371724		0.03298	0.0196	0.0355	0.03243	0.03163	0.03246	0.02381	0.03025	0.02542	0.02255	0.01881	0.02608	0.03076	0.03247	0.03618	0.02324	0.03439	0.01981	0.03201	0.02933	0.03718	0.0313	0.02887	0.02219	0.02612	0.02252	0.02779	0.03814	0.02753	0.03265	0.02093	0.01606	0.02129	0.01696	0.02557	0.02663	0.02195	0.02413	0.02473	0.01783	0.02377	0.02322	0.02707
cg19134130	2.37162	0.789642	0.0197366	0.822324	0.0226092		0.773556	0.780524	0.761695	0.773517	0.801541	0.790817	0.808166	0.778166	0.816741	0.75291	0.765636	0.787262	0.820393	0.784252	0.794238	0.795883	0.791373	0.761221	0.788141	0.783278	0.783545	0.782199	0.838467	0.787867	0.831698	0.79313	0.772859	0.802054	0.792252	0.795885	0.794314	0.823536	0.832649	0.818869	0.867371	0.833636	0.792796	0.830313	0.830562	0.79919	0.802031	0.730145	0.728241
cg01806025	2.36747	0.129387	0.0207738	0.100201	0.0169718		0.17599	0.12071	0.16658	0.12358	0.12994	0.11179	0.11927	0.14646	0.11647	0.13586	0.10148	0.15215	0.15944	0.12182	0.1483	0.12748	0.12073	0.11569	0.14212	0.11729	0.14919	0.11423	0.0959	0.16896	0.11861	0.12967	0.12294	0.11831	0.10567	0.10497	0.10271	0.09394	0.10722	0.08422	0.1431	0.09795	0.08596	0.09519	0.10396	0.08776	0.10529	0.12367	0.10593
cg08597345	2.34871	0.947043	0.00797749	0.958215	0.00653096		0.959002	0.945126	0.94805	0.952887	0.931839	0.956269	0.937554	0.937687	0.952773	0.941699	0.936121	0.935804	0.953184	0.95104	0.942981	0.941572	0.945903	0.965926	0.944354	0.951706	0.941673	0.951306	0.940674	0.956032	0.95674	0.944828	0.940338	0.943886	0.952924	0.951408	0.972209	0.957846	0.961832	0.958197	0.961984	0.950811	0.94873	0.958446	0.957838	0.954261	0.955031	0.964496	0.972677
cg25719817	2.34741	0.00905667	0.00326737	0.0044431	0.00273115		0.00661	0.01003	0.01019	0.00651	0.01188	0.00331	0.0055	0.00403	0.00756	0.01037	0.01281	0.00202	0.0145	0.01027	0.00811	0.00672	0.01441	0.01203	0.01202	0.0096	0.00621	0.00985	0.01122	0.01366	0.00587	0.01218	0.01107	0.00729	0.00764	0.00823	0.00662	0.00556	0.00457	0.00495	0.00524	1e-06	0.00204	0.00973	0.0038	0.00192	0.01248	0.02122	0.00879
cg19416879	2.34462	0.0371161	0.010209	0.023391	0.00751448		0.0343528	0.0458631	0.051123	0.0313455	0.0404697	0.0424471	0.0209304	0.0281464	0.0318265	0.0359872	0.0376934	0.0414958	0.0377744	0.0438717	0.0414084	0.0366099	0.0215373	0.034152	0.0240622	0.0642616	0.0356251	0.0339271	0.0327548	0.0480665	0.0360397	0.0259628	0.0232005	0.0272984	0.0508208	0.0544286	0.0236936	0.0373386	0.0206923	0.0264344	0.0280065	0.0132535	0.0306871	0.0224348	0.0155528	0.0158161	0.0339047	0.0382214	0.0381235
cg21356293	2.33964	0.951858	0.00987889	0.963743	0.00481293		0.938878	0.959738	0.958392	0.959831	0.933903	0.947383	0.952404	0.95748	0.953108	0.952861	0.960203	0.954827	0.940242	0.95385	0.95145	0.966803	0.945792	0.948939	0.939918	0.951065	0.96077	0.941745	0.962586	0.956015	0.960576	0.922837	0.956892	0.953994	0.947151	0.966096	0.970009	0.953855	0.964845	0.962401	0.962417	0.961984	0.961271	0.97051	0.967091	0.963048	0.945426	0.95739	0.959774
cg24653181	2.32881	0.0453592	0.0110702	0.0315122	0.00648973		0.0314762	0.0500013	0.0701284	0.0372018	0.0569167	0.0426219	0.0569291	0.0586509	0.0407953	0.0545903	0.0440457	0.0466101	0.0569839	0.0435292	0.0460603	0.0536223	0.0354764	0.0433402	0.0382583	0.033592	0.0586664	0.0525544	0.0274337	0.0408234	0.0364376	0.0367205	0.025354	0.0522026	0.0595096	0.0302424	0.0246871	0.0252417	0.019848	0.0309784	0.0382875	0.0384329	0.0390259	0.0336322	0.0322402	0.0327484	0.0264659	0.0267117	0.0389832
cg26513192	2.32227	0.0556635	0.0135434	0.0389522	0.0075559		0.0508884	0.0531115	0.101764	0.0516392	0.075437	0.0486548	0.0660507	0.0567352	0.0480024	0.0526197	0.042773	0.0574467	0.072793	0.0540462	0.0597942	0.0437113	0.0556047	0.0432515	0.0581528	0.0629313	0.0718191	0.0614394	0.0386815	0.058218	0.0374462	0.0332552	0.0450091	0.0633831	0.0463717	0.0588757	0.0345554	0.0352357	0.041541	0.0331087	0.045879	0.0561497	0.0295567	0.0369541	0.0394752	0.0370663	0.0390986	0.03662	0.0363546
cg27576946	2.3116	0.0270347	0.00546389	0.019945	0.00369241		0.02673	0.02087	0.02518	0.03307	0.03019	0.02322	0.03027	0.04191	0.02731	0.03239	0.02145	0.03036	0.02443	0.03099	0.02865	0.02072	0.03215	0.01668	0.02594	0.03038	0.02593	0.02508	0.0277	0.02417	0.0317	0.01922	0.02105	0.03654	0.02386	0.0229	0.02069	0.01789	0.0239	0.01567	0.02303	0.02583	0.01934	0.02159	0.01667	0.01484	0.02904	0.02253	0.02683
cg15476528	2.30989	0.0373347	0.00859069	0.025322	0.00715154		0.0285	0.03376	0.04237	0.03394	0.03934	0.03197	0.03395	0.05038	0.03683	0.02313	0.04557	0.03346	0.03538	0.04159	0.05042	0.03336	0.03289	0.03011	0.03466	0.04058	0.06349	0.03804	0.03287	0.05058	0.0265	0.03445	0.02938	0.04727	0.03146	0.03381	0.03516	0.01586	0.01585	0.02757	0.02986	0.03044	0.0333	0.02502	0.0227	0.01746	0.04526	0.03543	0.02817
cg08421768	2.29425	0.927405	0.0145075	0.895233	0.026302		0.922901	0.893434	0.930732	0.950904	0.937043	0.941257	0.930047	0.907096	0.933714	0.932124	0.922627	0.935501	0.937906	0.927035	0.936618	0.918511	0.90355	0.909227	0.948587	0.92241	0.924633	0.923981	0.930302	0.947063	0.913868	0.89684	0.936137	0.934682	0.932836	0.940575	0.867708	0.865721	0.904498	0.903311	0.895814	0.880792	0.916804	0.932471	0.85817	0.927044	0.850156	0.932518	0.900217
cg14195992	2.29212	0.817852	0.0414363	0.767318	0.0226107		0.846308	0.764885	0.868945	0.885282	0.852519	0.778797	0.834591	0.871386	0.780581	0.826802	0.816096	0.813161	0.758456	0.798957	0.86539	0.803433	0.78192	0.819583	0.815989	0.828895	0.853585	0.825772	0.80655	0.867279	0.814413	0.684276	0.822057	0.801391	0.794568	0.853688	0.774052	0.75217	0.786071	0.794254	0.791509	0.732145	0.786696	0.762385	0.73702	0.756879	0.766714	0.8559	0.808178
cg11015117	2.27974	0.032391	0.00839563	0.02124	0.00621292		0.02829	0.03608	0.01983	0.04369	0.0389	0.03387	0.02417	0.03183	0.03897	0.03473	0.01987	0.02528	0.02576	0.03809	0.03097	0.02863	0.02413	0.03059	0.01423	0.03316	0.03881	0.02237	0.03528	0.04509	0.03158	0.04233	0.03021	0.03105	0.04359	0.05035	0.01999	0.01926	0.01726	0.02426	0.03176	0.00756	0.02403	0.02339	0.02383	0.02106	0.01062	0.04803	0.05811
cg00762326	2.27693	0.0104947	0.00445908	0.004896	0.0027658		0.01008	1e-06	0.00462	0.00704	0.01444	0.01213	0.01166	0.01045	0.01125	0.00567	0.0071	0.01557	0.00368	0.01198	0.01362	0.0135	0.01197	0.01023	0.00657	0.01104	0.01768	0.01008	0.0055	0.01394	0.00481	0.01816	0.01228	0.00775	0.01709	0.01495	0.0017	0.00634	0.00998	0.0038	0.00271	0.00257	0.00608	0.00337	0.00867	0.00374	0.01097	0.00421	0.00735
cg17833169	2.27674	0.164198	0.0791839	0.075643	0.0248728		0.19784	0.06909	0.137	0.28171	0.18679	0.32732	0.22916	0.23533	0.08736	0.07682	0.07389	0.16926	0.05318	0.12899	0.15144	0.08771	0.09044	0.12004	0.25269	0.06622	0.09053	0.27007	0.32066	0.13057	0.26349	0.17947	0.18898	0.14697	0.13177	0.18114	0.0474	0.08858	0.06573	0.08517	0.09134	0.12883	0.05678	0.08318	0.05969	0.04973	0.05538	0.11978	0.28292
cg09234518	2.2694	0.035633	0.00967033	0.024001	0.00507208		0.0403	0.03163	0.05656	0.03656	0.03579	0.03205	0.03509	0.03547	0.05022	0.02147	0.0259	0.03287	0.02819	0.02976	0.04405	0.05334	0.03184	0.02461	0.03574	0.02441	0.05033	0.03101	0.02445	0.05271	0.03042	0.02606	0.0346	0.04594	0.04027	0.02735	0.01822	0.01858	0.02397	0.03215	0.03314	0.02471	0.02067	0.02344	0.02139	0.02374	0.01868	0.03059	0.02402
cg18505495	2.26845	0.0309767	0.00611204	0.022242	0.00546888		0.04252	0.03475	0.02874	0.02818	0.02335	0.03633	0.03397	0.0204	0.03754	0.03217	0.03511	0.04337	0.03272	0.033	0.02637	0.02911	0.02869	0.03541	0.02825	0.02645	0.03493	0.03547	0.03084	0.03582	0.02141	0.03483	0.02019	0.03181	0.02762	0.01995	0.01751	0.03204	0.01729	0.01892	0.02106	0.02962	0.0248	0.01961	0.02535	0.01622	0.03145	0.02908	0.03288
cg08555552	2.26805	0.0459861	0.0122496	0.0303912	0.0080252		0.0368343	0.0454576	0.0684917	0.0392103	0.0569394	0.0356517	0.0434984	0.0620812	0.0463439	0.0488616	0.0373829	0.0784219	0.0428353	0.0372923	0.051296	0.0324333	0.0384062	0.0384105	0.0284929	0.0433281	0.048701	0.0694676	0.0403747	0.0501487	0.0385826	0.0309673	0.0301187	0.0467844	0.0545564	0.0582115	0.0224426	0.0287385	0.0428065	0.024692	0.0381375	0.0374809	0.0273371	0.0383369	0.0230978	0.0208425	0.0327134	0.0336473	0.0301022
cg17575602	2.26549	0.105547	0.0282706	0.072441	0.0129748		0.09239	0.10065	0.11146	0.10078	0.09351	0.13406	0.12878	0.06591	0.11009	0.1174	0.04476	0.11726	0.08224	0.08189	0.19206	0.11031	0.12646	0.12816	0.10167	0.08582	0.10497	0.11151	0.10586	0.16129	0.06592	0.08772	0.10666	0.11981	0.09486	0.08215	0.05903	0.04718	0.08253	0.07477	0.09221	0.0813	0.07705	0.06267	0.07393	0.07374	0.08468	0.09921	0.07864
ch.3.1040445R	2.26084	0.0329971	0.0098867	0.0182563	0.00971977		0.0218281	0.0320478	0.0441983	0.0289826	0.0435476	0.0172839	0.039689	0.0427273	0.031264	0.0532255	0.0163674	0.035814	0.0214575	0.0252553	0.027294	0.0265541	0.0269954	0.0231382	0.0377958	0.033713	0.0333492	0.0237366	0.0345296	0.0330499	0.0310036	0.021587	0.0508356	0.03972	0.0458287	0.0470941	0.0152877	0.0190946	0.0246411	0.00574735	0.0197414	0.00741321	0.0381938	0.0201235	0.0237088	0.00861191	0.0522516	0.0270594	0.0187104
cg17232476	2.2481	0.907662	0.0239331	0.940718	0.0199828		0.895721	0.886762	0.90196	0.891139	0.890908	0.889575	0.927795	0.876946	0.877985	0.900079	0.933816	0.914645	0.920747	0.89988	0.908801	0.921417	0.922681	0.966712	0.939677	0.926887	0.850814	0.881905	0.930099	0.880311	0.91916	0.932397	0.88932	0.915556	0.912507	0.923669	0.924558	0.965331	0.933045	0.9048	0.953626	0.952742	0.968711	0.928705	0.945647	0.930018	0.914372	0.866582	0.921233
cg11410032	2.24628	0.96115	0.00498904	0.951573	0.00753474		0.96196	0.96034	0.96714	0.96456	0.95815	0.95616	0.96389	0.96659	0.97151	0.9684	0.95279	0.96734	0.95561	0.95482	0.95964	0.95855	0.96102	0.95337	0.95944	0.95835	0.95994	0.96171	0.96264	0.96238	0.96758	0.95887	0.95986	0.95158	0.96351	0.9668	0.94697	0.94372	0.95586	0.96207	0.95155	0.94683	0.94379	0.94764	0.96575	0.95155	0.96236	0.96075	0.96015
cg11953272	2.24073	0.050268	0.00581849	0.042472	0.00451589		0.04594	0.05923	0.05226	0.04415	0.05381	0.05425	0.05115	0.05025	0.04834	0.04323	0.03531	0.0579	0.0456	0.05717	0.04035	0.05589	0.04809	0.05676	0.05173	0.04754	0.05398	0.04863	0.0527	0.05748	0.04591	0.0557	0.0465	0.04376	0.05634	0.04809	0.04948	0.04756	0.04079	0.04613	0.04467	0.03895	0.03869	0.04094	0.04268	0.03483	0.04741	0.04063	0.04642
cg07639376	2.23922	0.414973	0.0856159	0.281938	0.0920736		0.27488	0.57734	0.49386	0.44096	0.44283	0.38002	0.424	0.4225	0.3749	0.27556	0.41143	0.47667	0.43545	0.40686	0.27839	0.45455	0.36437	0.40995	0.51052	0.51264	0.54369	0.33443	0.39909	0.50253	0.2762	0.23683	0.41273	0.44453	0.42882	0.50267	0.22298	0.24833	0.29421	0.3382	0.41733	0.33079	0.30541	0.10695	0.1869	0.36828	0.50125	0.49323	0.43065
cg27437721	2.23889	0.871795	0.0123999	0.852232	0.0137161		0.90129	0.85831	0.8714	0.87373	0.86275	0.85809	0.85794	0.88245	0.87226	0.86576	0.88684	0.86805	0.85891	0.88023	0.87171	0.87423	0.86584	0.86142	0.86463	0.87756	0.86387	0.89027	0.85262	0.87453	0.88012	0.87925	0.86334	0.86323	0.86941	0.90382	0.86331	0.87933	0.85419	0.84791	0.8365	0.8447	0.83789	0.867	0.84489	0.8466	0.88183	0.89809	0.88269
cg07634195	2.23362	0.928977	0.0123166	0.913921	0.0071613		0.89791	0.91952	0.92306	0.92083	0.9251	0.92511	0.93665	0.94403	0.92482	0.92012	0.93546	0.94028	0.92935	0.92856	0.94956	0.92752	0.93859	0.94518	0.92339	0.94382	0.90722	0.92555	0.93808	0.93139	0.9197	0.94307	0.92408	0.92916	0.90699	0.94522	0.91226	0.92102	0.9171	0.90297	0.91066	0.90675	0.90746	0.92367	0.92282	0.9145	0.93346	0.92458	0.93083
cg25355972	2.23045	0.00484943	0.00311656	0.0012753	0.00131971		0.00475	0.00595	0.00252	0.00753	0.0078	0.00327	0.00815	1e-06	0.00656	0.00276	0.01085	0.00529	0.00393	0.00697	0.0042	0.00464	1e-06	0.00749	0.00162	0.00067	0.00502	0.00636	0.00195	0.01374	1e-06	0.00474	0.00433	0.004	0.00536	0.00503	0.00012	0.00153	1e-06	0.00067	0.00326	1e-06	0.00271	0.00301	0.00145	1e-06	0.0067	0.0091	0.00285
cg01909551	2.22561	0.948475	0.00842487	0.935462	0.0090112		0.94639	0.939	0.95235	0.96301	0.94894	0.93786	0.94107	0.94676	0.9499	0.9498	0.9521	0.95263	0.94761	0.96934	0.94657	0.93682	0.95117	0.94374	0.94562	0.94779	0.94152	0.9549	0.93921	0.93596	0.95257	0.94683	0.94298	0.94973	0.95056	0.97153	0.94781	0.93185	0.92378	0.93636	0.93997	0.92499	0.93399	0.93488	0.95156	0.92943	0.95122	0.93689	0.94482
cg18533386	2.20929	0.0466983	0.0161383	0.026181	0.0109836		0.0419	0.0452	0.10343	0.0452	0.05283	0.04976	0.03885	0.03234	0.05745	0.04977	0.06627	0.04283	0.04379	0.06455	0.04336	0.04889	0.02417	0.04253	0.03373	0.02861	0.04753	0.05097	0.03238	0.06899	0.04934	0.02565	0.03898	0.0352	0.06744	0.02901	0.02379	0.02344	0.01761	0.02374	0.05178	0.02299	0.0398	0.02098	0.01693	0.02075	0.04716	0.0355	0.03454
cg21836117	2.20736	0.825711	0.0301581	0.86493	0.0220027		0.789463	0.850891	0.765925	0.784388	0.800986	0.835941	0.878999	0.795063	0.844941	0.782283	0.801222	0.796343	0.830451	0.825184	0.830895	0.860056	0.829658	0.848299	0.827262	0.882104	0.858045	0.81599	0.837272	0.798821	0.881094	0.827541	0.845777	0.826557	0.813615	0.806255	0.829725	0.875923	0.871137	0.835707	0.873291	0.885462	0.896278	0.866125	0.874071	0.841579	0.816345	0.769316	0.826523
cg16031711	2.20562	0.00919333	0.00398385	0.0037232	0.00335585		0.00664	0.00446	0.00063	0.00952	0.00737	0.01829	0.00919	0.01063	0.0118	0.00646	0.01037	0.01127	0.01255	0.00678	0.00911	0.00638	0.00622	0.00811	0.01646	0.00509	0.00902	0.00722	0.01607	0.01617	0.011	0.01117	0.00367	0.00664	0.00933	0.00818	1e-06	0.00454	0.00916	0.00794	1e-06	0.00058	0.00668	0.00437	0.00249	0.00147	0.0091	0.00662	0.00913
cg13753209	2.1976	0.0209387	0.00531727	0.013923	0.00406455		0.02245	0.01548	0.01092	0.01369	0.0293	0.02536	0.01991	0.03207	0.01351	0.01844	0.01997	0.0174	0.02294	0.02548	0.02219	0.018	0.02016	0.01493	0.02338	0.0236	0.02583	0.0165	0.01308	0.02235	0.0232	0.02789	0.01825	0.01814	0.02415	0.02959	0.01805	0.01145	0.01194	0.01081	0.00899	0.0207	0.0195	0.01338	0.01073	0.01368	0.02043	0.01939	0.02518
cg19959648	2.18961	0.0137117	0.00279218	0.01037	0.00155032		0.01488	0.01103	0.01271	0.01432	0.01312	0.01357	0.00922	0.01421	0.01579	0.01425	0.01191	0.01103	0.01303	0.0197	0.01473	0.017	0.01098	0.01404	0.01336	0.01398	0.01934	0.01359	0.00962	0.01557	0.00654	0.01489	0.01185	0.01549	0.01433	0.01727	0.01055	0.0114	0.0101	0.00778	0.01097	0.00893	0.01354	0.01096	0.00949	0.00998	0.01405	0.01568	0.00919
cg12206199	2.18097	0.039716	0.00900341	0.027382	0.00764479		0.04117	0.04306	0.04748	0.02873	0.04435	0.0395	0.03643	0.02766	0.03761	0.04398	0.03774	0.03436	0.0394	0.04864	0.05269	0.03939	0.05529	0.03963	0.0296	0.03681	0.03976	0.04974	0.02146	0.02707	0.03743	0.02774	0.03962	0.06339	0.04376	0.03799	0.02046	0.0368	0.02071	0.03044	0.0341	0.03749	0.01805	0.02491	0.01882	0.03204	0.04206	0.03144	0.02834
cg20169197	2.17864	0.974537	0.00868587	0.959779	0.0111582		0.984133	0.969865	0.983755	0.972573	0.982465	0.987205	0.96487	0.963666	0.965897	0.964476	0.978409	0.961751	0.975085	0.96691	0.984549	0.980454	0.973077	0.980699	0.974337	0.984375	0.975668	0.982786	0.984365	0.969788	0.984615	0.966063	0.979106	0.955546	0.963602	0.976028	0.972484	0.950995	0.973984	0.951265	0.951728	0.977551	0.964172	0.954367	0.948308	0.952934	0.975368	0.97796	0.985412
cg14114673	2.17629	0.0246283	0.00711096	0.016444	0.00331534		0.03324	0.02544	0.03213	0.02055	0.03384	0.01773	0.02736	0.02124	0.03278	0.01048	0.03197	0.01699	0.01579	0.03214	0.02888	0.03079	0.02016	0.0157	0.01664	0.0222	0.02628	0.01814	0.02624	0.02941	0.01797	0.02489	0.01989	0.03961	0.01943	0.03094	0.01566	0.01806	0.01572	0.02332	0.01712	0.01461	0.01614	0.01263	0.01933	0.01185	0.02607	0.03988	0.02465
cg24922399	2.1758	0.0141	0.00390264	0.009401	0.00225077		0.0184	0.01151	0.01923	0.0117	0.01817	0.018	0.0158	0.00946	0.01605	0.01442	0.01317	0.01265	0.01537	0.01573	0.00868	0.0109	0.00998	0.01673	0.00946	0.01	0.01548	0.01198	0.01208	0.02119	0.01076	0.0184	0.013	0.00592	0.02	0.01878	0.00925	0.00969	0.01206	0.00593	0.00961	0.01235	0.0106	0.01075	0.00781	0.00596	0.01473	0.01866	0.01681
cg26954751	2.17351	0.971756	0.00824646	0.962262	0.00386567		0.966038	0.973524	0.96578	0.958991	0.965583	0.966637	0.970988	0.962038	0.973065	0.975048	0.980133	0.976893	0.980221	0.962915	0.97629	0.94962	0.972151	0.957851	0.98617	0.986261	0.972738	0.977434	0.976161	0.975313	0.976057	0.965868	0.97815	0.972638	0.976006	0.976116	0.965594	0.962563	0.958118	0.962824	0.955486	0.961388	0.960096	0.963897	0.96326	0.969388	0.968809	0.980376	0.976775
cg17080893	2.16621	0.0786253	0.00976987	0.065936	0.00729478		0.08517	0.08675	0.07567	0.08917	0.08972	0.06507	0.06429	0.07414	0.0742	0.08339	0.07769	0.07731	0.08403	0.07268	0.0703	0.08166	0.07957	0.0935	0.08143	0.07528	0.08749	0.09102	0.09304	0.05823	0.08118	0.06521	0.07946	0.05904	0.08972	0.07335	0.06092	0.06712	0.06276	0.07745	0.06843	0.06731	0.07073	0.06706	0.06815	0.04943	0.09035	0.07954	0.0706
[truncated: 51 more columns]

## Sheet: Table S1b
Table S1b
						No	1	2	3	4	5	6	7	8	9	10	11	12	13	14	15	16	17	18	19	20	21	22	23	24	25	26	27	28	29	30	31	32	33	34	35	36	37	38	39	40	41	42	43
						diagnosis	HC	HC	HC	HC	HC	HC	HC	HC	HC	HC	HC	HC	HC	HC	HC	HC	HC	HC	HC	HC	HC	HC	HC	HC	HC	HC	HC	HC	HC	HC	AOD	AOD	AOD	AOD	AOD	AOD	AOD	AOD	AOD	AOD	LOD	LOD	LOD
						Sex	F	M	F	F	M	F	M	M	M	F	M	F	M	M	F	M	F	M	F	F	F	F	F	F	M	M	F	M	F	F	M	M	M	M	M	F	F	F	F	F	F	F	M
						age	63	77	65	66	66	60	73	72	71	70	62	61	74	78	68	62	65	60	59	68	72	58	62	53	54	54	51	54	50	51	56	54	50	52	53	63	51	71	60	50	61	61	54
						age_at_onset	NA	NA	NA	NA	NA	NA	NA	NA	NA	NA	NA	NA	NA	NA	NA	NA	NA	NA	NA	NA	NA	NA	NA	NA	NA	NA	NA	NA	NA	NA	38	32	25	38	30	30	46	45	49	24	59	53	54
						Duration	NA	NA	NA	NA	NA	NA	NA	NA	NA	NA	NA	NA	NA	NA	NA	NA	NA	NA	NA	NA	NA	NA	NA	NA	NA	NA	NA	NA	NA	NA	9	4	5	9	6	9	1	2	23	2	12	6	2
						episodes	NA	NA	NA	NA	NA	NA	NA	NA	NA	NA	NA	NA	NA	NA	NA	NA	NA	NA	NA	NA	NA	NA	NA	NA	NA	NA	NA	NA	NA	NA	2	2	6	NA	2	2	2	3	2	6	2	9	1
						WBC	4110	7460	3360	3210	5620	5810	4670	4870	3730	4040	5070	3710	5070	9480	4210	4840	5110	4460	3530	4070	6790	3730	6340	4470	5210	6490	3170	6850	4140	4220	6240	4570	6830	5170	5510	2100	2850	3870	4530	5900	6330	5360	5220
						Neutrophils	NA	73.7	41.9	50.8	61.2	49.3	54.6	60	60.3	57	NA	NA	NA	61.5	57.4	54.6	53	63.3	56.7	73	52.3	57.1	71.6	50.5	65.7	74.4	42.3	52.8	53.9	61.9	NA	52.7	53.5	55.8	48.9	51	54.3	74	70.2	65.6	63.5	56.4	59.3
						lymphocytes	NA	21.2	49.4	38.6	30.6	43.5	31	29.2	29	31.2	NA	NA	NA	30.9	37.5	34.7	39.7	27.8	36.8	19.9	38.9	35.1	22.7	36.7	25.1	18.5	47.9	41	38.9	28.9	NA	37.9	33.5	33.5	44.5	37.1	37.9	20.2	27.4	25.6	29.7	38.2	31.4
						Eosinophils	NA	1.2	3.9	2.5	3.2	1.4	6.9	4.9	2.9	5.7	NA	NA	NA	1.5	1.2	6	2.2	3.1	2	3.2	3.8	1.3	1.4	6.7	2.7	1.4	2.2	2.3	1.2	2.4	NA	2.8	6.4	2.5	2	5.7	2.8	0.3	0.2	3.9	1.3	0.9	3.3
						Basophil	NA	0.1	0.3	0.6	0.4	0.3	0.6	0.4	0.3	0.7	NA	NA	NA	0.3	1	1	0.6	0.4	0.3	0.2	0.7	0.3	0.8	0.7	0.2	0.3	0.3	0.4	0.2	0.2	NA	1.1	0.6	0.8	0.2	0.5	0.4	0.3	0.2	0.5	0.3	0.4	0.4
						Monocytes	NA	3.8	4.5	7.5	4.6	5.5	6.9	5.5	7.5	5.4	NA	NA	NA	5.8	2.9	3.7	4.5	5.4	4.2	3.7	4.3	6.2	3.5	5.4	6.3	5.4	7.3	3.5	5.8	6.6	NA	5.5	6	7.4	4.4	5.7	4.6	5.2	2	4.4	5.2	4.1	5.6
						SIGH.D	2	1	0	4	0	1	1	0	1	0	1	1	0	0	0	1	0	0	0	0	0	1	2	1	0	0	2	1	0	1	19	20	23	23	21	23	25	19	24	20	21	29	19
ID	Fisher Ratio LOD vs HC	HC average	HC SD	LOD average	LOD SD
cg06557376	3.14002	0.959314	0.00612451	0.949083	0.00540033		0.96729	0.96013	0.95951	0.95767	0.94804	0.95745	0.95327	0.96072	0.96072	0.96066	0.96472	0.9597	0.95628	0.96994	0.95701	0.95852	0.9571	0.95467	0.94584	0.96328	0.96773	0.95329	0.95618	0.95967	0.9602	0.96695	0.95728	0.95352	0.95703	0.97505	0.9459	0.95146	0.94579	0.94758	0.94779	0.95159	0.95815	0.95306	0.95975	0.95239	0.95322	0.9475	0.93399
cg23854456	2.8721	0.936138	0.00893558	0.920013	0.0100613		0.94137	0.93157	0.94776	0.94431	0.94292	0.93451	0.93679	0.94243	0.94349	0.92957	0.94647	0.93646	0.93695	0.92656	0.93337	0.9322	0.93424	0.90896	0.94506	0.92429	0.94793	0.94485	0.92455	0.9234	0.94006	0.92686	0.93764	0.93704	0.93765	0.94489	0.93341	0.94253	0.93148	0.92613	0.93685	0.92307	0.91596	0.93751	0.93998	0.91716	0.9155	0.90756	0.92361
cg09597022	2.45988	0.884049	0.0188996	0.854831	0.0183541		0.89259	0.84011	0.92057	0.88808	0.89295	0.86815	0.89055	0.90762	0.86816	0.88518	0.90306	0.87244	0.88042	0.88962	0.91667	0.86877	0.87938	0.85214	0.8842	0.86084	0.88198	0.90059	0.85882	0.88738	0.90013	0.89361	0.87014	0.89033	0.86779	0.90919	0.87492	0.89086	0.83761	0.8749	0.8425	0.86625	0.84589	0.87934	0.88929	0.84145	0.86337	0.88051	0.8802
cg04521026	2.20849	0.958098	0.00605217	0.947979	0.00748977		0.96119	0.96428	0.96302	0.95121	0.95278	0.95092	0.95516	0.9564	0.95168	0.9558	0.96267	0.9478	0.9454	0.95387	0.96187	0.96034	0.96803	0.96001	0.95675	0.95835	0.96478	0.95163	0.9579	0.96292	0.96282	0.95897	0.95124	0.96581	0.95967	0.96966	0.95141	0.9497	0.9472	0.94351	0.96253	0.94441	0.9557	0.95341	0.95675	0.94871	0.93756	0.95876	0.95686
cg15390741	2.06383	0.985751	0.00557835	0.976097	0.00769377		0.993612	0.993902	0.987375	0.98092	0.983848	0.983522	0.986705	0.984127	0.989788	0.988191	0.988038	0.974442	0.983498	0.984904	0.980015	0.984137	0.985137	0.981654	0.989661	0.99128	0.981978	0.992537	0.988873	0.969249	0.98015	0.987728	0.984961	0.994635	0.988461	0.989195	0.98458	0.984836	0.975885	0.978566	0.973121	0.971044	0.989978	0.988948	0.985684	0.985938	0.969182	0.977465	0.982825
cg06034437	2.03255	0.521416	0.0413513	0.474484	0.0213878		0.50724	0.59185	0.50161	0.5703	0.57916	0.50737	0.55144	0.55169	0.50013	0.51067	0.43072	0.55656	0.5634	0.55247	0.55479	0.46824	0.49133	0.48736	0.4653	0.47746	0.53822	0.49406	0.47381	0.49974	0.51501	0.5094	0.54213	0.54505	0.50047	0.60551	0.51161	0.47754	0.5022	0.50726	0.51382	0.47903	0.51355	0.45129	0.48351	0.51557	0.43477	0.47092	0.45213
cg25996553	1.99212	0.88887	0.00960005	0.868989	0.0174546		0.88206	0.89014	0.88378	0.90343	0.88398	0.87784	0.90146	0.89598	0.8876	0.88294	0.89683	0.90041	0.88407	0.89009	0.88127	0.87644	0.89918	0.86127	0.88742	0.89601	0.89161	0.8976	0.88318	0.8954	0.89253	0.8906	0.88568	0.90201	0.87251	0.89278	0.89511	0.86966	0.86816	0.85661	0.87391	0.89271	0.88131	0.88418	0.86418	0.88199	0.88049	0.8749	0.87104
cg18394552	1.91673	0.648358	0.0501442	0.576761	0.0532386		0.639889	0.688346	0.701409	0.658016	0.696813	0.600294	0.670487	0.668891	0.604922	0.697667	0.591677	0.718634	0.644629	0.725645	0.675118	0.578916	0.660491	0.50355	0.589015	0.636649	0.63117	0.614922	0.597864	0.677421	0.654349	0.73512	0.61602	0.643063	0.667117	0.662633	0.680014	0.472509	0.636384	0.65262	0.613332	0.67937	0.632929	0.757596	0.524859	0.676585	0.528577	0.506852	0.554994
cg04262179	1.88955	0.975069	0.00309372	0.971094	0.00267507		0.9741	0.97933	0.9778	0.97664	0.97167	0.9735	0.97604	0.97727	0.97292	0.97788	0.97226	0.97369	0.97533	0.976	0.97541	0.97061	0.97588	0.97668	0.97495	0.9707	0.97068	0.97734	0.97155	0.97462	0.97324	0.97674	0.97338	0.97486	0.97512	0.98589	0.97793	0.9746	0.96899	0.9691	0.97022	0.97636	0.96923	0.97443	0.97908	0.98349	0.97069	0.96742	0.96571
cg03473408	1.88053	0.768863	0.053164	0.695652	0.0536085		0.832964	0.75328	0.857357	0.805204	0.781622	0.804862	0.77458	0.798204	0.76714	0.741768	0.79014	0.858984	0.737529	0.816453	0.704857	0.664355	0.780498	0.636782	0.761908	0.724212	0.828539	0.810522	0.691316	0.741082	0.816434	0.711572	0.77528	0.762096	0.792614	0.74373	0.670526	0.799549	0.761035	0.774048	0.677077	0.813203	0.69547	0.74587	0.754408	0.762827	0.612818	0.667982	0.677936
cg27318635	1.83136	0.948974	0.00913266	0.93669	0.00902146		0.93132	0.95472	0.95128	0.94439	0.95106	0.94971	0.93938	0.95055	0.94221	0.95266	0.96784	0.96528	0.94802	0.94515	0.95319	0.95743	0.95172	0.93279	0.93265	0.94875	0.94852	0.94515	0.95909	0.94197	0.94318	0.95547	0.94659	0.94805	0.94348	0.96762	0.93001	0.93889	0.93879	0.9374	0.93047	0.94487	0.92563	0.94459	0.95456	0.94467	0.94989	0.92759	0.9466
cg16011480	1.77684	0.151347	0.00923904	0.139327	0.00879043		0.14322	0.14611	0.16671	0.15352	0.16179	0.13716	0.15328	0.14728	0.16601	0.13442	0.15157	0.16013	0.15714	0.14355	0.15158	0.14775	0.15585	0.15754	0.13834	0.13834	0.15998	0.15591	0.14776	0.15654	0.16666	0.15445	0.14877	0.15968	0.13998	0.13939	0.1498	0.1305	0.15142	0.15606	0.14008	0.15178	0.15026	0.13691	0.12849	0.1328	0.13385	0.12939	0.14069
cg27088822	1.74789	0.798972	0.0333037	0.752207	0.0373255		0.766277	0.739834	0.849755	0.844341	0.872415	0.83542	0.824106	0.780793	0.79733	0.766709	0.732587	0.852207	0.795761	0.771601	0.801927	0.809878	0.777762	0.784853	0.811478	0.768308	0.829155	0.813356	0.757551	0.788195	0.787765	0.786014	0.794938	0.814288	0.826346	0.788203	0.736605	0.776235	0.851738	0.80769	0.788796	0.850959	0.732857	0.724598	0.789029	0.781202	0.747729	0.81575	0.708396
cg13081381	1.72178	0.480436	0.0140652	0.501852	0.0183021		0.45514	0.46741	0.4991	0.46446	0.48605	0.49278	0.47817	0.4874	0.51091	0.4888	0.47259	0.4983	0.46279	0.49867	0.46835	0.47985	0.47445	0.49701	0.47337	0.47176	0.47943	0.47876	0.49627	0.48734	0.47155	0.46229	0.48786	0.47981	0.4877	0.4547	0.4858	0.47652	0.48236	0.4789	0.4841	0.49649	0.48046	0.46382	0.49908	0.48409	0.50621	0.5311	0.50297
cg01345727	1.71379	0.759475	0.0418372	0.694746	0.0560294		0.72898	0.795948	0.796058	0.808894	0.78238	0.797087	0.792672	0.772311	0.751289	0.760825	0.766339	0.807423	0.71146	0.755947	0.802721	0.704065	0.751157	0.660741	0.79898	0.775934	0.775448	0.721587	0.715352	0.744176	0.782249	0.638132	0.789448	0.771179	0.765908	0.759567	0.578339	0.715665	0.841048	0.744038	0.755652	0.815052	0.680966	0.759811	0.676989	0.69617	0.718619	0.694468	0.644861
cg11855759	1.69589	0.205158	0.0224963	0.234436	0.0224679		0.21767	0.20259	0.21367	0.22458	0.18918	0.21139	0.20759	0.17883	0.20875	0.18223	0.2335	0.21916	0.21095	0.20181	0.20603	0.23155	0.1976	0.2508	0.19958	0.19651	0.19889	0.18361	0.20935	0.22261	0.206	0.19445	0.2089	0.202	0.22465	0.12031	0.1878	0.23226	0.24203	0.24048	0.23377	0.20953	0.24785	0.20446	0.26013	0.23413	0.25119	0.24326	0.20551
cg22389270	1.69515	0.263425	0.0165171	0.24424	0.0127061		0.27862	0.29315	0.25794	0.25619	0.29001	0.28051	0.28539	0.25984	0.2715	0.25453	0.2562	0.26554	0.27581	0.27377	0.28251	0.24711	0.26062	0.23555	0.2588	0.25503	0.26292	0.2594	0.26747	0.25759	0.28241	0.26594	0.22341	0.25344	0.23005	0.26149	0.24895	0.23432	0.24878	0.26421	0.26167	0.2615	0.25594	0.23203	0.26789	0.23731	0.24732	0.23521	0.24779
cg11558107	1.68849	0.932408	0.013082	0.912341	0.017488		0.92924	0.92651	0.92145	0.93414	0.94551	0.95087	0.93086	0.9424	0.95162	0.92379	0.92984	0.93334	0.9311	0.90428	0.93469	0.93779	0.93617	0.91723	0.91978	0.91245	0.94396	0.9323	0.95112	0.9281	0.94763	0.90041	0.92855	0.94502	0.93792	0.94416	0.9391	0.89003	0.9294	0.92129	0.92741	0.94707	0.92249	0.93334	0.95556	0.92474	0.91506	0.90464	0.92244
cg20420249	1.66336	0.808388	0.0402372	0.758345	0.0373108		0.756158	0.774216	0.893434	0.854977	0.842396	0.800754	0.830636	0.82053	0.783674	0.804276	0.867626	0.843352	0.81094	0.850652	0.824047	0.823609	0.7429	0.805332	0.817348	0.754522	0.879225	0.83432	0.774007	0.802571	0.78475	0.743419	0.755976	0.821689	0.789914	0.764391	0.692302	0.741311	0.778099	0.820072	0.866015	0.837405	0.727753	0.851311	0.782449	0.793253	0.786482	0.762883	0.720397
cg15587947	1.65665	0.861472	0.0128217	0.844423	0.0136573		0.86062	0.87155	0.87459	0.88051	0.86754	0.85779	0.86286	0.86887	0.87179	0.85451	0.8556	0.8659	0.86552	0.86164	0.87302	0.85985	0.86293	0.84008	0.84624	0.84757	0.84097	0.86121	0.87609	0.841	0.85547	0.8711	0.87491	0.8327	0.85654	0.88519	0.83752	0.85595	0.84253	0.84014	0.87317	0.843	0.8492	0.8689	0.86187	0.87136	0.8428	0.84104	0.86631
cg07455865	1.64745	0.956979	0.0102429	0.942041	0.0128835		0.953082	0.953157	0.946371	0.957714	0.961857	0.954995	0.936262	0.964234	0.966775	0.957566	0.95131	0.951388	0.959857	0.962511	0.946708	0.967363	0.949481	0.961005	0.96376	0.942561	0.948126	0.953932	0.941114	0.982995	0.964892	0.96422	0.968009	0.947004	0.956828	0.974286	0.96011	0.950977	0.960236	0.943079	0.931692	0.933633	0.96381	0.951898	0.953575	0.962515	0.93015	0.949439	0.924061
cg08459369	1.60511	0.0399663	0.00443628	0.0346732	0.0039025		0.03184	0.0425	0.03694	0.03369	0.04027	0.04166	0.03627	0.04387	0.04031	0.03977	0.03682	0.04484	0.03595	0.04469	0.04153	0.0366	0.04579	0.03269	0.04154	0.04379	0.04767	0.04364	0.0439	0.04508	0.03722	0.03389	0.03275	0.04114	0.04368	0.03866	0.03183	0.03123	0.04756	0.04017	0.04128	0.03435	0.03693	0.04112	0.03293	0.03502	0.0297	0.03401	0.03971
cg11909574	1.56691	0.622737	0.100916	0.729545	0.0661576		0.57956	0.69094	0.52386	0.64447	0.70821	0.56287	0.76576	0.55149	0.56465	0.65252	0.52431	0.78253	0.72328	0.59028	0.64421	0.66488	0.59739	0.67352	0.57302	0.43527	0.62304	0.68931	0.44947	0.60434	0.47667	0.54808	0.54267	0.83761	0.65284	0.80507	0.81777	0.68237	0.80185	0.69706	0.63028	0.62103	0.65373	0.64673	0.60417	0.71863	0.73684	0.65117	0.61425
cg10191581	1.56655	0.954329	0.00912749	0.942843	0.00922592		0.95525	0.946911	0.956318	0.961118	0.963473	0.956564	0.955851	0.937761	0.958951	0.96292	0.953442	0.954413	0.968263	0.944439	0.950598	0.927087	0.960367	0.947781	0.964951	0.959232	0.951892	0.962349	0.951761	0.949837	0.952879	0.944088	0.964631	0.966602	0.94346	0.956691	0.963594	0.926049	0.938565	0.939157	0.961027	0.963264	0.956108	0.958947	0.963898	0.977315	0.936618	0.937658	0.947568
cg16959486	1.55879	0.920523	0.0157512	0.895837	0.0231036		0.94361	0.92628	0.92324	0.94385	0.95643	0.92205	0.93193	0.89951	0.9192	0.93994	0.90067	0.93087	0.91338	0.9456	0.91004	0.89154	0.92309	0.90789	0.90362	0.91027	0.91279	0.92388	0.91134	0.91749	0.91577	0.91881	0.90455	0.93805	0.92791	0.90208	0.92243	0.89999	0.90703	0.90277	0.87692	0.92527	0.90311	0.93441	0.94064	0.93889	0.89442	0.84629	0.8744
cg09591519	1.55245	0.474904	0.0499634	0.413199	0.04908		0.44379	0.43915	0.51919	0.56901	0.53053	0.48581	0.42857	0.4685	0.44848	0.52755	0.48878	0.51884	0.54751	0.50208	0.54253	0.3886	0.49238	0.42078	0.54045	0.40388	0.52478	0.44972	0.45574	0.4644	0.44899	0.42417	0.39923	0.42373	0.43935	0.51061	0.49434	0.49483	0.43171	0.49014	0.40142	0.49791	0.36351	0.3496	0.4718	0.4382	0.44374	0.44594	0.39784
cg07159469	1.54302	0.964434	0.00540784	0.95594	0.00801734		0.95799	0.96775	0.96053	0.95943	0.96029	0.96056	0.96404	0.9644	0.96215	0.95946	0.97103	0.95853	0.96152	0.96905	0.96159	0.95772	0.96603	0.95876	0.96982	0.96436	0.96582	0.96323	0.96965	0.95342	0.97182	0.97208	0.96971	0.97308	0.96476	0.97445	0.96319	0.96023	0.95854	0.96055	0.96746	0.95266	0.95335	0.95335	0.96318	0.96874	0.95247	0.95031	0.95944
cg00343433	1.54242	0.123159	0.0431472	0.0769539	0.0301092		0.0972744	0.0670323	0.159549	0.150861	0.193409	0.147615	0.208215	0.160777	0.105556	0.0944795	0.0745179	0.157805	0.145462	0.164523	0.107335	0.0781321	0.110293	0.0657158	0.156852	0.115312	0.170084	0.139188	0.114557	0.073064	0.101719	0.0456088	0.0921983	0.104762	0.201891	0.0909799	0.0605486	0.0540376	0.203109	0.0851215	0.11144	0.0758836	0.0653619	0.127069	0.0300095	0.0731493	0.044231	0.068001	0.0578744
cg26478582	1.53343	0.951998	0.0143497	0.933037	0.0162178		0.944111	0.953695	0.965737	0.962945	0.96302	0.938317	0.948144	0.963831	0.960275	0.951749	0.961329	0.963791	0.956634	0.962227	0.958634	0.93198	0.955838	0.929476	0.95681	0.938237	0.90759	0.931871	0.953377	0.946997	0.964097	0.951815	0.973117	0.9635	0.936256	0.96455	0.939477	0.95096	0.95202	0.95294	0.950921	0.936564	0.929375	0.932094	0.932804	0.957797	0.935575	0.928943	0.941021
cg27130769	1.5251	0.949368	0.00641843	0.941734	0.00593484		0.95094	0.94266	0.9547	0.9628	0.93407	0.95229	0.94378	0.9505	0.94264	0.95084	0.95534	0.94736	0.95387	0.9378	0.94797	0.94842	0.94842	0.95962	0.94224	0.94571	0.94502	0.95001	0.94497	0.95591	0.94394	0.9526	0.95047	0.95323	0.9541	0.95881	0.94197	0.94481	0.93633	0.93313	0.95409	0.93877	0.93255	0.95136	0.94087	0.92335	0.94052	0.95005	0.94803
cg17845617	1.51082	0.827735	0.0237808	0.794516	0.0299222		0.85759	0.78894	0.85438	0.86561	0.84026	0.85081	0.81939	0.85496	0.83321	0.81739	0.84637	0.81654	0.81993	0.80733	0.84269	0.82454	0.85827	0.8134	0.82045	0.80807	0.82566	0.81395	0.77356	0.84243	0.83406	0.81665	0.78204	0.81165	0.82427	0.86766	0.82441	0.82873	0.80215	0.83139	0.85207	0.83297	0.75959	0.84114	0.80139	0.77874	0.81285	0.81985	0.78987
cg27587310	1.50382	0.967992	0.0062043	0.960181	0.00653094		0.97915	0.97019	0.97408	0.96676	0.97134	0.97431	0.95953	0.96703	0.96804	0.97547	0.96845	0.96558	0.9607	0.96478	0.96932	0.96929	0.96792	0.95466	0.96304	0.95676	0.96539	0.97565	0.97445	0.97253	0.96893	0.96922	0.95918	0.96243	0.96636	0.97922	0.97313	0.9543	0.95997	0.95621	0.96682	0.96328	0.97068	0.96019	0.96966	0.96705	0.96654	0.95447	0.95622
cg06194809	1.5024	0.0529044	0.0135119	0.0397245	0.00697668		0.0420378	0.032177	0.0847713	0.043857	0.0658031	0.0547264	0.0588513	0.0616332	0.0450118	0.0482697	0.0480834	0.0563348	0.0632302	0.0509417	0.0510181	0.0385237	0.0661497	0.0379699	0.0687147	0.0378245	0.0484739	0.067052	0.0632559	0.0492413	0.0537619	0.0294325	0.0346387	0.0450348	0.0793735	0.0609394	0.0331881	0.032916	0.0573884	0.058135	0.0463639	0.0668142	0.039182	0.0490619	0.0566316	0.0502926	0.0329053	0.0443457	0.0364697
cg22136672	1.50212	0.975488	0.00541064	0.969366	0.00454173		0.98084	0.97559	0.98098	0.97657	0.97384	0.97776	0.97943	0.97798	0.98584	0.96752	0.96999	0.97898	0.97544	0.97635	0.97246	0.97048	0.97542	0.9643	0.97883	0.97293	0.97291	0.96976	0.97111	0.97465	0.97333	0.97627	0.97154	0.97964	0.97226	0.99163	0.97897	0.97013	0.97448	0.9731	0.95823	0.9702	0.97731	0.98553	0.97472	0.97959	0.9702	0.96793	0.972
cg23141987	1.50017	0.5457	0.0103294	0.558495	0.0105619		0.56479	0.53439	0.52642	0.54726	0.535	0.54382	0.54057	0.53593	0.54067	0.5464	0.54842	0.536	0.55487	0.54364	0.55648	0.5481	0.5461	0.54629	0.55943	0.54803	0.54173	0.54284	0.54099	0.52971	0.52991	0.54813	0.5592	0.55157	0.55377	0.57054	0.56251	0.55867	0.54637	0.52136	0.5546	0.55724	0.55476	0.54371	0.55499	0.54644	0.55761	0.56565	0.54965
cg18787244	1.48687	0.0156068	0.0044446	0.0207098	0.00390809		0.0204457	0.00859779	0.0146012	0.014368	0.01213	0.0128677	0.0174531	0.017791	0.0189921	0.02146	0.0177215	0.0120123	0.00647458	0.0108581	0.0206956	0.0205068	0.01053	0.0221075	0.0160748	0.0135043	0.017071	0.0181427	0.0109152	0.0153647	0.0130944	0.0233807	0.0142346	0.0119283	0.0228652	0.0120155	0.0203492	0.0202325	0.0115992	0.0138762	0.0182499	0.0133173	0.0201369	0.0216847	0.0189675	0.00954878	0.0243915	0.0193262	0.0251278
cg12990591	1.47856	0.058346	0.00903369	0.0710172	0.0116437		0.06221	0.05434	0.0483	0.04386	0.04866	0.05948	0.05929	0.04841	0.06399	0.0595	0.05582	0.04624	0.04854	0.0541	0.06477	0.04977	0.06926	0.05857	0.06335	0.07469	0.06081	0.05321	0.07542	0.06341	0.05917	0.05891	0.07601	0.0562	0.06995	0.04414	0.0521	0.06324	0.06484	0.07358	0.06132	0.0532	0.06264	0.06143	0.07266	0.07141	0.07254	0.07811	0.05291
cg18173726	1.47493	0.974761	0.00457462	0.966717	0.00817415		0.97351	0.97803	0.98397	0.97358	0.9789	0.97751	0.97183	0.97155	0.97598	0.98151	0.97515	0.97105	0.97543	0.97229	0.97383	0.97888	0.96602	0.96328	0.97405	0.97509	0.9746	0.97655	0.97318	0.97219	0.97447	0.98141	0.96936	0.97315	0.97286	0.98363	0.97683	0.96704	0.98149	0.97517	0.97836	0.96852	0.97155	0.9775	0.97707	0.97771	0.94531	0.96605	0.96444
cg15658344	1.47171	0.860093	0.0247282	0.826474	0.0304045		0.82705	0.84468	0.86386	0.87477	0.77969	0.84483	0.84737	0.89198	0.855	0.85206	0.86148	0.89958	0.85812	0.87459	0.88677	0.89871	0.83503	0.85665	0.8568	0.8705	0.85457	0.87018	0.85269	0.84895	0.84771	0.82556	0.88456	0.88094	0.87353	0.88457	0.78147	0.86967	0.84778	0.84884	0.87083	0.84937	0.84708	0.88966	0.87189	0.84139	0.81243	0.86846	0.77259
cg18973457	1.47014	0.974308	0.00551554	0.968395	0.00414075		0.97144	0.9674	0.96807	0.97546	0.97843	0.96826	0.98447	0.97896	0.96698	0.97263	0.97888	0.97853	0.97288	0.9671	0.97708	0.97428	0.97358	0.97068	0.97054	0.98028	0.9773	0.97336	0.97401	0.97586	0.96975	0.97032	0.9865	0.96841	0.97141	0.9864	0.97594	0.96961	0.97673	0.96476	0.96561	0.96281	0.97509	0.97229	0.96986	0.97482	0.97123	0.97135	0.96933
cg25080524	1.47003	0.00272157	0.00250364	0.00600964	0.00290532		1e-06	0.00294	0.00259	0.00154	0.0053	0.00301	0.00326	0.00067	0.00228	0.00013	0.00561	0.00815	0.00189	0.00263	0.00443	1e-06	0.00143	0.00706	1e-06	0.00517	1e-06	0.00198	1e-06	0.00684	1e-06	0.00524	1e-06	0.00612	0.00325	0.00012	0.01045	0.00605	0.00252	1e-06	1e-06	0.00284	0.0113	0.00586	1e-06	0.00132	0.00624	0.00671	0.00315
cg08785166	1.46799	0.956502	0.00859419	0.942416	0.0140165		0.95446	0.956827	0.945762	0.960622	0.952982	0.954467	0.966246	0.958858	0.94434	0.959735	0.953918	0.960526	0.967766	0.970071	0.957659	0.940554	0.954132	0.947905	0.966413	0.967999	0.953614	0.965521	0.941726	0.960931	0.943401	0.966948	0.945593	0.956631	0.966137	0.953313	0.945325	0.934863	0.968222	0.959537	0.922991	0.932221	0.943973	0.971019	0.960921	0.9665	0.936088	0.917791	0.936389
cg10993460	1.467	0.894232	0.0140346	0.869445	0.0253115		0.920051	0.901174	0.916053	0.895438	0.884484	0.926618	0.880836	0.904251	0.869286	0.887719	0.900905	0.899352	0.881238	0.888838	0.896239	0.861523	0.905031	0.897264	0.895747	0.886733	0.884323	0.895222	0.896631	0.882358	0.897332	0.874688	0.906853	0.88936	0.900826	0.900591	0.868244	0.898423	0.899264	0.889051	0.857212	0.846097	0.867758	0.892469	0.861909	0.865325	0.880697	0.891727	0.863998
cg27545367	1.46638	0.0234069	0.00517545	0.0300831	0.00583142		0.0248479	0.0244829	0.0203749	0.0159521	0.0264258	0.0293977	0.0261442	0.0322333	0.0200192	0.0164736	0.0258398	0.0209634	0.0233635	0.0250285	0.0265674	0.0262034	0.0181218	0.0218767	0.0279645	0.018423	0.0268199	0.0214813	0.0157346	0.0318021	0.032054	0.0285415	0.0169959	0.0252744	0.019717	0.0130837	0.0220052	0.0242058	0.0164274	0.0234245	0.0278844	0.0246129	0.0257257	0.0328111	0.0392125	0.0209161	0.0372164	0.0317304	0.0243308
cg27229484	1.46581	0.556704	0.0386842	0.515082	0.0294491		0.57478	0.49347	0.63732	0.61194	0.57146	0.5695	0.56465	0.57071	0.53713	0.54973	0.59534	0.55147	0.55419	0.56854	0.59836	0.49965	0.57644	0.47848	0.57518	0.52761	0.5197	0.53353	0.51771	0.6101	0.49549	0.53321	0.54251	0.55081	0.58643	0.60569	0.50298	0.53523	0.56536	0.55608	0.52789	0.53649	0.48569	0.54271	0.5025	0.50658	0.49873	0.5473	0.46637
cg19792802	1.46424	0.0294227	0.00710174	0.0373184	0.00589228		0.03764	0.03288	0.0217	0.02667	0.01571	0.0342	0.03285	0.03379	0.02777	0.01618	0.03569	0.02671	0.0177	0.02439	0.02108	0.03618	0.03771	0.03829	0.04032	0.03025	0.02572	0.02385	0.03404	0.03888	0.02587	0.03461	0.02297	0.02304	0.03394	0.03205	0.03753	0.03896	0.03933	0.03411	0.03569	0.02471	0.02875	0.02745	0.03057	0.02619	0.04806	0.03367	0.03615
cg13564459	1.46246	0.120109	0.0660574	0.0583177	0.0292918		0.0762397	0.0712884	0.264841	0.0555881	0.152291	0.0887313	0.143676	0.182392	0.0220404	0.122674	0.05037	0.22418	0.18456	0.112185	0.130634	0.0642108	0.069875	0.0584256	0.186039	0.0434052	0.127871	0.128833	0.0520353	0.103075	0.23608	0.0589325	0.201478	0.0552488	0.21086	0.125212	0.0262206	0.0416788	0.0644797	0.138882	0.0675145	0.0670175	0.0837646	0.0406627	0.124736	0.135244	0.0518991	0.0760401	0.0627897
cg13713172	1.46084	0.214758	0.0781441	0.135098	0.0508062		0.113825	0.198893	0.370988	0.359868	0.268785	0.204932	0.213021	0.207793	0.170021	0.267346	0.1049	0.235735	0.28836	0.213957	0.250743	0.1033	0.25036	0.0792243	0.224191	0.151242	0.257213	0.258526	0.170914	0.122976	0.304322	0.0474934	0.227653	0.223195	0.272903	0.280059	0.091582	0.0906231	0.242107	0.212981	0.131495	0.195957	0.111729	0.14774	0.179721	0.303076	0.0709213	0.154043	0.154757
cg25852545	1.4578	0.0130887	0.0035422	0.0176244	0.00395946		0.00992	0.01131	0.01116	0.01253	0.01258	0.01419	0.00745	0.01298	0.01078	0.01258	0.01564	0.01086	0.01212	0.01724	0.01563	0.02385	0.01715	0.01792	0.00932	0.01559	0.00772	0.01158	0.00962	0.01242	0.00888	0.01673	0.01532	0.01246	0.01632	0.01081	0.01669	0.01751	0.00604	0.00567	0.01171	0.011	0.02238	0.01141	0.01242	0.00856	0.01747	0.02337	0.01667
cg19340390	1.45626	0.175392	0.0646077	0.108105	0.0452098		0.0784098	0.132071	0.282784	0.235897	0.238302	0.270337	0.20769	0.261232	0.184632	0.156123	0.0764912	0.192351	0.196346	0.143392	0.176167	0.0831353	0.148806	0.0684403	0.186306	0.129217	0.21539	0.191522	0.193097	0.112045	0.167123	0.0479576	0.20979	0.206272	0.292243	0.1782	0.0672971	0.0702513	0.256868	0.231419	0.0564733	0.238339	0.0935092	0.169884	0.197586	0.203408	0.0611504	0.0841731	0.0919778
cg21333861	1.44602	0.012779	0.0040377	0.0174128	0.0036599		1e-06	0.01403	0.00996	0.01254	0.01075	0.01562	0.01583	0.00938	0.00773	0.01567	0.01702	0.01265	0.01464	0.00694	0.0118	0.01585	0.00967	0.01391	0.00935	0.0172	0.01914	0.01175	0.01823	0.01845	0.01091	0.01411	0.0155	0.01256	0.01232	0.00986	0.01052	0.01347	0.01034	0.01392	0.01777	0.01295	0.01234	0.01685	0.02097	0.01615	0.02018	0.01928	0.01302
cg18447950	1.44332	0.967363	0.00744627	0.958266	0.00769601		0.97991	0.96412	0.96988	0.95724	0.96809	0.97678	0.95953	0.97355	0.97463	0.96877	0.96729	0.96266	0.96298	0.9655	0.96961	0.9584	0.97573	0.96087	0.95622	0.9528	0.97441	0.96703	0.963	0.96062	0.96932	0.97293	0.96953	0.97429	0.96136	0.98383	0.96023	0.95589	0.95569	0.96487	0.96062	0.96049	0.96785	0.96421	0.965	0.96695	0.95514	0.96694	0.95764
cg24625034	1.44235	0.940467	0.010101	0.926998	0.0122268		0.93529	0.93979	0.9464	0.94468	0.93174	0.94193	0.94839	0.95571	0.93495	0.93687	0.91786	0.9468	0.94088	0.94006	0.94671	0.93442	0.955	0.92835	0.92724	0.92943	0.9459	0.94302	0.9382	0.92416	0.94382	0.93658	0.95112	0.9479	0.9349	0.9659	0.92485	0.89604	0.92983	0.93576	0.92093	0.93522	0.94252	0.95098	0.93201	0.93653	0.91475	0.90701	0.9283
cg06127174	1.44027	0.953941	0.00712072	0.94563	0.00672341		0.97165	0.95036	0.95774	0.95035	0.94164	0.95207	0.94689	0.95029	0.94408	0.94992	0.96057	0.96336	0.95268	0.95935	0.96046	0.94848	0.95407	0.96076	0.94925	0.95021	0.95567	0.95564	0.96975	0.95348	0.96082	0.94646	0.94679	0.95098	0.95681	0.94764	0.95161	0.95081	0.9527	0.93728	0.95963	0.94541	0.95057	0.94047	0.96052	0.94969	0.94359	0.94105	0.96373
cg18009021	1.43934	0.768682	0.0511944	0.710049	0.0464334		0.748772	0.743585	0.859873	0.866082	0.809209	0.789753	0.732389	0.781121	0.766015	0.787935	0.836457	0.764469	0.761124	0.831961	0.761063	0.776959	0.774516	0.671152	0.763857	0.730519	0.791107	0.818536	0.73001	0.728519	0.725434	0.652708	0.746306	0.687959	0.785937	0.837117	0.757509	0.687078	0.800546	0.83817	0.754295	0.837477	0.733709	0.748913	0.752711	0.703815	0.681072	0.75874	0.712168
cg25195968	1.43845	0.928199	0.0121469	0.909994	0.0177001		0.925541	0.922156	0.92813	0.941117	0.912116	0.94047	0.926735	0.925971	0.922456	0.937811	0.908471	0.931558	0.933964	0.929791	0.941442	0.896899	0.92677	0.922106	0.937921	0.924164	0.93619	0.924721	0.941528	0.937734	0.942767	0.906617	0.941446	0.937536	0.906881	0.934966	0.910649	0.899988	0.924878	0.923238	0.905957	0.92043	0.930458	0.945469	0.919155	0.944374	0.914417	0.890628	0.922831
cg12442452	1.42878	0.053375	0.00809394	0.0639308	0.00951104		0.05932	0.04339	0.05307	0.04031	0.05636	0.05582	0.04533	0.03725	0.04695	0.0532	0.04274	0.06008	0.0488	0.05111	0.05032	0.05533	0.05204	0.04973	0.05565	0.06797	0.06139	0.05823	0.05487	0.06604	0.0585	0.06639	0.05971	0.04178	0.0459	0.06367	0.06551	0.03922	0.05473	0.04357	0.05314	0.06335	0.05109	0.04423	0.05514	0.05659	0.06798	0.06194	0.0756
cg00524561	1.42356	0.652252	0.0333084	0.612652	0.0330704		0.65047	0.61958	0.69273	0.66848	0.70043	0.67779	0.65444	0.61453	0.60573	0.61643	0.68676	0.6345	0.62758	0.64137	0.66696	0.62683	0.66403	0.5812	0.66778	0.64238	0.69294	0.65355	0.63329	0.6651	0.63937	0.61971	0.66142	0.66382	0.65069	0.74767	0.64462	0.65201	0.59711	0.68225	0.61195	0.6553	0.60849	0.57888	0.65982	0.65081	0.61494	0.66225	0.59532
cg01206537	1.42249	0.0175213	0.00616987	0.0266876	0.00894786		0.02202	0.01465	0.00095	0.02059	0.01011	0.02276	0.02616	0.01671	0.00659	0.01006	0.0215	0.00809	0.02112	0.01942	0.00915	0.01864	0.02089	0.02133	0.0216	0.02282	0.01896	0.02708	0.02303	0.02093	0.01754	0.02	0.01188	0.02045	0.01396	0.01665	0.01164	0.01713	0.02269	0.01975	0.03118	0.02335	0.0204	0.03177	0.0181	0.02045	0.01984	0.02909	0.03665
cg03281139	1.42113	0.79625	0.0341483	0.760037	0.0260665		0.76493	0.76061	0.80404	0.78952	0.79861	0.80221	0.727	0.83429	0.73495	0.77692	0.782	0.78177	0.80586	0.80112	0.85478	0.7641	0.77687	0.77208	0.84645	0.86791	0.78354	0.77028	0.8281	0.79781	0.8235	0.76764	0.82822	0.82443	0.77826	0.8397	0.72114	0.81232	0.78854	0.7942	0.69672	0.73539	0.80814	0.78758	0.83266	0.81829	0.73209	0.75785	0.72671
cg07194689	1.41775	0.021789	0.00441069	0.0266884	0.0037958		0.02354	0.01907	0.02481	0.02383	0.01875	0.02165	0.03129	0.01839	0.02599	0.0278	0.01755	0.0192	0.02584	0.01821	0.0299	0.0196	0.02478	0.01559	0.02171	0.02616	0.02342	0.01945	0.02414	0.02042	0.02492	0.01942	0.01569	0.01989	0.02149	0.01117	0.02228	0.0207	0.02848	0.02798	0.02375	0.0213	0.02842	0.02245	0.0232	0.02563	0.02502	0.02634	0.0278
cg19858151	1.41759	0.69425	0.0363445	0.649637	0.0385638		0.649824	0.713215	0.680148	0.702342	0.698803	0.771577	0.687025	0.711868	0.678879	0.665717	0.640838	0.68885	0.687584	0.719057	0.650193	0.611226	0.683305	0.707516	0.656107	0.746626	0.719276	0.673668	0.739455	0.677687	0.731442	0.658049	0.759152	0.687379	0.704984	0.725712	0.616368	0.63419	0.666974	0.691634	0.637442	0.700139	0.70591	0.732474	0.741881	0.647401	0.545121	0.630815	0.647218
cg21526209	1.41516	0.880407	0.0230831	0.856493	0.0165939		0.864212	0.854403	0.886321	0.915387	0.860889	0.842528	0.873675	0.882472	0.864192	0.880582	0.857339	0.873893	0.905849	0.84919	0.91261	0.857913	0.908644	0.915601	0.887715	0.852515	0.863417	0.875847	0.875654	0.886109	0.885744	0.899272	0.864597	0.925244	0.872031	0.91836	0.858771	0.828277	0.868184	0.871113	0.861883	0.86737	0.866851	0.897389	0.862996	0.90788	0.887552	0.826009	0.838267
cg09004691	1.41064	0.961115	0.0059991	0.953636	0.00658082		0.96156	0.96117	0.96215	0.96203	0.95905	0.96326	0.96367	0.96748	0.96236	0.95986	0.9723	0.96801	0.96382	0.96552	0.96385	0.95737	0.95979	0.95896	0.95733	0.95331	0.95378	0.95728	0.9553	0.95275	0.96538	0.9711	0.95389	0.94752	0.96016	0.97344	0.97157	0.95898	0.9481	0.94013	0.96019	0.96652	0.96236	0.95895	0.96895	0.96417	0.95237	0.95898	0.94834
cg18315935	1.40497	0.880664	0.0293336	0.839346	0.0396203		0.9033	0.86373	0.91122	0.90728	0.91519	0.92052	0.89093	0.86654	0.89643	0.8219	0.91128	0.88074	0.88713	0.90615	0.87596	0.86938	0.89747	0.83614	0.88226	0.82092	0.91766	0.91352	0.86409	0.85724	0.87723	0.88729	0.81985	0.86181	0.85943	0.89734	0.86793	0.9	0.85437	0.88253	0.89587	0.9047	0.83148	0.85542	0.82217	0.78326	0.8583	0.84736	0.86069
cg02429945	1.40421	0.954576	0.00863839	0.94511	0.00727971		0.9627	0.939818	0.957179	0.964967	0.946927	0.964825	0.94778	0.958223	0.962617	0.947467	0.955433	0.953068	0.958065	0.959359	0.970281	0.957207	0.946037	0.953101	0.947022	0.938867	0.952428	0.959901	0.938716	0.947119	0.949997	0.969953	0.956382	0.95156	0.953624	0.966656	0.952152	0.943976	0.960191	0.952565	0.963554	0.945213	0.935655	0.939866	0.946851	0.958479	0.938446	0.952412	0.944694
cg27664530	1.40199	0.0561669	0.0138277	0.0422253	0.00927738		0.0466379	0.0398457	0.0687267	0.0580334	0.0674384	0.0502283	0.0732004	0.0900138	0.0476671	0.055984	0.0490324	0.0463145	0.0741944	0.0613546	0.0811677	0.0503612	0.0705352	0.0404024	0.0615845	0.0527371	0.0668068	0.0583888	0.0461187	0.043634	0.0588765	0.040756	0.0404119	0.0343313	0.0684019	0.0418215	0.0457792	0.0431104	0.127282	0.0721272	0.0478749	0.0474832	0.0438859	0.0441165	0.0512249	0.0401637	0.0377469	0.0487773	0.0363146
cg05240570	1.39234	0.0915575	0.0285557	0.0630359	0.0187905		0.0564828	0.0713358	0.120195	0.0706613	0.140414	0.0896286	0.118067	0.113776	0.120574	0.0814907	0.0470838	0.132159	0.129847	0.0929041	0.0856698	0.0529068	0.0972739	0.0448371	0.0989719	0.0905726	0.107623	0.101884	0.096575	0.0813973	0.078598	0.033909	0.0534759	0.0952062	0.115544	0.127663	0.0516966	0.0475978	0.145925	0.0990226	0.0668429	0.0638034	0.0668639	0.0667504	0.0635738	0.0773377	0.0598418	0.0579106	0.0421807
cg05291069	1.39162	0.0261923	0.00650893	0.0185764	0.00640262		0.02939	0.01312	0.03588	0.02071	0.02453	0.03119	0.01747	0.02286	0.03837	0.03074	0.0236	0.0206	0.02258	0.02033	0.02492	0.03182	0.03999	0.02404	0.02643	0.0243	0.03572	0.02498	0.02736	0.02241	0.01699	0.02018	0.02326	0.02663	0.03319	0.03218	0.01075	0.01288	0.01358	0.02291	0.01453	0.01828	0.02285	0.0371	0.00786	0.01663	0.01866	0.02013	0.01534
cg23702614	1.39013	0.959334	0.00876585	0.948928	0.00888552		0.958969	0.948462	0.958862	0.95294	0.967873	0.962559	0.956962	0.964501	0.959536	0.957802	0.955861	0.946654	0.95282	0.95213	0.956856	0.971366	0.943016	0.966331	0.944918	0.965296	0.948726	0.962987	0.963762	0.965849	0.970146	0.955287	0.960961	0.959008	0.965507	0.984075	0.965639	0.951944	0.947122	0.959274	0.946871	0.955779	0.948144	0.960658	0.95306	0.948041	0.950085	0.935564	0.943782
cg02869156	1.3881	0.95323	0.0199967	0.930856	0.017929		0.982313	0.983227	0.927497	0.930224	0.967672	0.970558	0.9503	0.922836	0.940834	0.952454	0.97082	0.958203	0.953595	0.962099	0.916758	0.983894	0.926532	0.976495	0.938793	0.939836	0.98955	0.961713	0.941734	0.953778	0.95707	0.94751	0.923405	0.96822	0.94594	0.953053	0.954932	0.981489	0.959145	0.959364	0.944254	0.937439	0.934967	0.974604	0.948476	0.95286	0.904593	0.897392	0.926207
cg14023985	1.38642	0.969486	0.00988388	0.955092	0.014185		0.946074	0.971429	0.975802	0.968226	0.966049	0.977103	0.981675	0.964694	0.975418	0.976093	0.972519	0.971709	0.968139	0.980348	0.971775	0.952112	0.965073	0.96294	0.972761	0.978088	0.968346	0.966032	0.960046	0.983389	0.974789	0.942537	0.968361	0.965118	0.97261	0.985338	0.928032	0.979635	0.956502	0.966668	0.961082	0.964283	0.964809	0.962449	0.984327	0.971956	0.909852	0.957059	0.951476
cg21273856	1.38611	0.022348	0.00389405	0.0279304	0.00545906		0.02711	0.02153	0.02355	0.01948	0.02434	0.0159	0.02721	0.01258	0.02557	0.01835	0.02672	0.02175	0.0154	0.02456	0.02031	0.02455	0.02186	0.02592	0.02858	0.02571	0.01971	0.02617	0.02211	0.0215	0.0172	0.02328	0.01945	0.02274	0.02581	0.02149	0.01704	0.01504	0.0262	0.02457	0.0271	0.0198	0.01578	0.02815	0.03565	0.01891	0.03251	0.03161	0.02795
cg21847405	1.38513	0.964359	0.00619592	0.956843	0.00657091		0.96824	0.954703	0.968915	0.958144	0.965162	0.96074	0.959365	0.97249	0.970516	0.961308	0.965602	0.970992	0.958104	0.96072	0.957611	0.965192	0.972696	0.961836	0.960186	0.972648	0.958561	0.972126	0.954635	0.978522	0.966638	0.966014	0.961357	0.957092	0.961668	0.968983	0.944818	0.96154	0.959364	0.957026	0.958823	0.952703	0.95006	0.968283	0.963559	0.960043	0.952793	0.943765	0.948966
cg00071210	1.38491	0.966281	0.00756105	0.956533	0.00894777		0.965262	0.960705	0.951913	0.954376	0.969653	0.967452	0.974314	0.968395	0.965801	0.962507	0.983671	0.967656	0.96962	0.965788	0.977459	0.967083	0.966909	0.970883	0.952876	0.9687	0.960748	0.963527	0.962392	0.949082	0.965499	0.970534	0.966435	0.97642	0.969117	0.973651	0.970179	0.941182	0.972324	0.950773	0.975004	0.960514	0.973161	0.962554	0.965659	0.956348	0.965919	0.945018	0.951949
cg24901098	1.38148	0.04633	0.0102069	0.0356863	0.00773512		0.0350667	0.0333295	0.0570883	0.0362614	0.0579066	0.0328958	0.0502426	0.0496157	0.043577	0.0373523	0.0332014	0.0510591	0.048975	0.0391412	0.0548033	0.0448967	0.0438868	0.0314065	0.0580863	0.0525493	0.0639289	0.0509969	0.0371461	0.0595698	0.0419051	0.0371047	0.039833	0.0442153	0.0695924	0.0542667	0.0362778	0.0294652	0.0524408	0.0329819	0.0395073	0.0643788	0.0456645	0.0454985	0.0351995	0.0359317	0.0278452	0.0368883	0.0366998
cg12446045	1.37925	0.878897	0.0200353	0.855949	0.0190322		0.860266	0.861882	0.884195	0.88267	0.896202	0.854909	0.870807	0.875654	0.83706	0.85794	0.844819	0.864055	0.872239	0.897692	0.914386	0.885557	0.870857	0.895286	0.895067	0.871403	0.887231	0.889797	0.888347	0.895516	0.868855	0.890447	0.87743	0.877233	0.864609	0.934491	0.85268	0.88226	0.848146	0.892853	0.824484	0.886626	0.860607	0.863824	0.871208	0.902143	0.860281	0.826085	0.839596
cg04414917	1.37822	0.869209	0.0188181	0.85132	0.0105		0.89737	0.8431	0.89143	0.88083	0.85453	0.88357	0.84936	0.87332	0.85175	0.86162	0.90481	0.85997	0.85296	0.8689	0.83928	0.86898	0.86477	0.84859	0.8585	0.87254	0.88973	0.87092	0.84643	0.88156	0.84603	0.86091	0.87133	0.88815	0.88702	0.90801	0.8766	0.8791	0.86121	0.86025	0.87496	0.86588	0.85437	0.85902	0.86824	0.87552	0.87078	0.84942	0.85717
cg21086870	1.37334	0.748934	0.0457288	0.687689	0.0580643		0.741003	0.782627	0.802291	0.785524	0.826187	0.765409	0.725098	0.740902	0.762285	0.680015	0.722054	0.77294	0.784644	0.779495	0.756401	0.658585	0.747793	0.611319	0.796997	0.760356	0.756971	0.774363	0.748576	0.740129	0.784205	0.676142	0.760108	0.731127	0.711378	0.783109	0.784504	0.764734	0.756835	0.789202	0.726947	0.74954	0.719627	0.729965	0.712287	0.61066	0.685622	0.657361	0.674192
cg27526149	1.37075	0.00972603	0.00435678	0.0142952	0.00338816		0.00203	0.00532	0.01111	0.00664	0.01241	0.01311	0.01334	0.00412	0.00689	0.00041	1e-06	0.00893	0.01609	0.01022	0.00477	0.00907	0.01391	0.01509	0.00815	0.013	0.01425	0.01284	0.01151	0.01061	0.01214	0.01547	0.00969	0.00797	0.01194	0.01075	0.01403	0.01221	0.01455	0.01278	0.0058	0.02297	0.01269	0.00961	0.01367	0.01178	0.01888	0.01416	0.01468
cg16386396	1.37038	0.183244	0.0544092	0.128532	0.0375283		0.0963812	0.20511	0.246129	0.182493	0.250834	0.230703	0.260819	0.231552	0.200528	0.165067	0.0972079	0.220905	0.215771	0.175225	0.188659	0.10103	0.184475	0.0823758	0.20619	0.180825	0.215606	0.212375	0.196703	0.100566	0.204391	0.067558	0.154172	0.149071	0.233284	0.241301	0.0918651	0.106681	0.291306	0.172221	0.108323	0.168087	0.196893	0.258008	0.173565	0.222482	0.0894754	0.0909999	0.104464
cg25601366	1.37033	0.875675	0.0269028	0.847606	0.0206424		0.91223	0.86478	0.88126	0.87206	0.88826	0.8905	0.84322	0.83745	0.84972	0.89944	0.91162	0.85922	0.88535	0.88449	0.87153	0.88763	0.89333	0.87436	0.87386	0.844	0.91069	0.86969	0.84126	0.85762	0.8608	0.85601	0.83528	0.89423	0.86323	0.95712	0.85273	0.84605	0.85022	0.85707	0.88166	0.88631	0.8406	0.83808	0.86937	0.86495	0.85788	0.85657	0.82642
cg16568120	1.36783	0.960335	0.00804846	0.949606	0.010176		0.970278	0.949223	0.958795	0.953312	0.953404	0.964434	0.968027	0.950259	0.964393	0.958871	0.957088	0.956151	0.968538	0.966279	0.965982	0.960756	0.957841	0.967521	0.952316	0.958919	0.937692	0.969247	0.961829	0.960045	0.950849	0.953411	0.972174	0.962967	0.966762	0.972693	0.964072	0.943467	0.952004	0.950724	0.9646	0.958933	0.958723	0.966099	0.958272	0.953069	0.965073	0.951061	0.965769
cg17511541	1.35527	0.92374	0.0263984	0.891902	0.0282668		0.926181	0.915393	0.972517	0.929839	0.945524	0.93952	0.93619	0.921679	0.901818	0.903468	0.929855	0.904175	0.906951	0.951315	0.927011	0.924608	0.945855	0.892475	0.942578	0.912819	0.966954	0.937837	0.940332	0.909657	0.948864	0.831961	0.906144	0.916705	0.899764	0.924212	0.872054	0.939679	0.89807	0.921698	0.888923	0.925446	0.856599	0.915235	0.929615	0.881271	0.882505	0.920097	0.910346
cg27272547	1.35481	0.958112	0.00614802	0.950445	0.00699934		0.95563	0.95549	0.9586	0.95901	0.95424	0.95496	0.96642	0.96806	0.95913	0.96594	0.95615	0.94582	0.95667	0.95625	0.95373	0.96055	0.96173	0.95271	0.96204	0.96189	0.95691	0.94551	0.96656	0.9566	0.96558	0.96381	0.95514	0.94813	0.95196	0.96815	0.96062	0.95179	0.94884	0.95514	0.93156	0.96564	0.9564	0.95341	0.96041	0.97176	0.95145	0.94829	0.95141
cg16993220	1.35247	0.057234	0.0104779	0.0450748	0.0104329		0.05245	0.05148	0.08962	0.06771	0.04597	0.0543	0.05667	0.06762	0.05935	0.04838	0.06014	0.05205	0.0553	0.05809	0.05618	0.05645	0.067	0.0383	0.06683	0.06325	0.06495	0.05192	0.04875	0.05942	0.06587	0.06846	0.03355	0.05077	0.056	0.05019	0.04924	0.05828	0.05989	0.04944	0.02953	0.0431	0.05423	0.04095	0.04525	0.05401	0.0388	0.03965	0.02973
cg18802998	1.352	0.401423	0.0876388	0.300991	0.0850904		0.401977	0.325351	0.553641	0.473589	0.493793	0.386955	0.435887	0.419645	0.363084	0.40638	0.420546	0.472768	0.42926	0.377262	0.459232	0.359016	0.433908	0.184574	0.541405	0.320211	0.484281	0.40494	0.373806	0.374665	0.418828	0.124216	0.375342	0.364766	0.45651	0.406849	0.278427	0.345329	0.486356	0.437002	0.301158	0.465643	0.280037	0.291857	0.396742	0.420655	0.186055	0.295988	0.26352
cg02584267	1.35094	0.245559	0.117608	0.136454	0.0615726		0.0958253	0.150124	0.247777	0.327748	0.223337	0.435406	0.121336	0.2917	0.274345	0.19928	0.135268	0.300466	0.173067	0.379696	0.218223	0.108701	0.396203	0.103437	0.314041	0.270122	0.32617	0.320406	0.438411	0.0933048	0.130708	0.0586365	0.159987	0.373423	0.479544	0.220064	0.0437642	0.0833398	0.23034	0.251303	0.239864	0.169528	0.240723	0.12941	0.132674	0.246074	0.145139	0.112252	0.0730912
cg00223767	1.34592	0.95592	0.0137012	0.93665	0.0190806		0.949068	0.943411	0.96558	0.95889	0.953419	0.973913	0.965446	0.941985	0.937688	0.945545	0.96696	0.956474	0.918187	0.946519	0.976939	0.944185	0.963568	0.955826	0.954265	0.953227	0.98324	0.939334	0.948456	0.954186	0.953365	0.961025	0.959838	0.978284	0.960557	0.968216	0.946728	0.958483	0.949934	0.953083	0.958929	0.951721	0.952286	0.963889	0.929867	0.95784	0.953587	0.918379	0.950818
cg25342864	1.34373	0.92529	0.015278	0.902028	0.0239156		0.893602	0.941514	0.930497	0.92149	0.897898	0.926986	0.932912	0.923877	0.90739	0.942388	0.920181	0.932682	0.936933	0.928687	0.925931	0.897344	0.944682	0.921963	0.935303	0.928661	0.899982	0.914729	0.942064	0.94385	0.916979	0.937201	0.919143	0.916847	0.923002	0.953978	0.897702	0.911113	0.894106	0.903185	0.901117	0.917623	0.904537	0.918192	0.927313	0.93615	0.894107	0.882507	0.920019
cg20532887	1.34353	0.835394	0.0270276	0.793962	0.0427182		0.836235	0.826579	0.84941	0.833388	0.834286	0.817074	0.809459	0.804223	0.824655	0.826187	0.859662	0.859763	0.847391	0.819512	0.847628	0.816274	0.871176	0.778005	0.835762	0.802245	0.870009	0.85146	0.864188	0.86381	0.819822	0.867243	0.788019	0.838814	0.80539	0.894141	0.826879	0.77575	0.791262	0.810153	0.887042	0.886362	0.755077	0.840697	0.85645	0.825045	0.783182	0.799539	0.781804
cg05895018	1.34169	0.774482	0.0317828	0.736826	0.0332186		0.7785	0.758986	0.841818	0.811342	0.827895	0.774519	0.782773	0.755184	0.777659	0.72089	0.769564	0.760335	0.762378	0.793988	0.806005	0.749859	0.771271	0.717306	0.767444	0.753204	0.825118	0.743795	0.756134	0.79018	0.790608	0.714152	0.747263	0.773347	0.80103	0.811903	0.717369	0.73236	0.783428	0.772009	0.813693	0.800658	0.716472	0.759233	0.748938	0.690233	0.713632	0.742755	0.768674
cg10069734	1.33842	0.043924	0.0111146	0.0572784	0.0119566		0.05223	0.04612	0.0469	0.04748	0.03733	0.0479	0.03654	0.01549	0.04218	0.05306	0.06375	0.04166	0.03033	0.05127	0.04048	0.03945	0.03863	0.02814	0.05477	0.04323	0.06772	0.03785	0.04068	0.02661	0.04613	0.04653	0.04189	0.05916	0.05789	0.03632	0.06567	0.06017	0.05835	0.03862	0.04511	0.04059	0.04756	0.04409	0.04513	0.04306	0.08048	0.06334	0.07564
cg19831846	1.33809	0.0784208	0.0246069	0.0517603	0.0213747		0.0454168	0.0636984	0.0698658	0.0725987	0.123151	0.0621976	0.102849	0.11921	0.0805862	0.0651568	0.0577042	0.0688996	0.0936796	0.0560319	0.0831098	0.0578861	0.104981	0.04709	0.0955413	0.0501961	0.099601	0.131795	0.0736893	0.0673831	0.0749686	0.0282893	0.0752315	0.105785	0.093358	0.0826719	0.0476115	0.0422646	0.171981	0.0858847	0.0643346	0.0791594	0.0579738	0.0623055	0.0660719	0.0793277	0.0300044	0.0530937	0.0404754
cg23597629	1.3365	0.2223	0.0294041	0.190476	0.0255143		0.21395	0.22315	0.29645	0.19538	0.18723	0.22948	0.22789	0.2191	0.23264	0.22626	0.15619	0.2523	0.18675	0.23876	0.26371	0.21734	0.20112	0.21419	0.23667	0.22281	0.19031	0.21584	0.26628	0.24506	0.20477	0.17241	0.21168	0.26101	0.2269	0.23338	0.19493	0.16229	0.25495	0.21396	0.23293	0.21879	0.18083	0.20979	0.17213	0.21826	0.17563	0.18648	0.17478
cg17026799	1.3353	0.938927	0.0205332	0.911719	0.0262129		0.948797	0.943982	0.945584	0.95145	0.951374	0.951125	0.928421	0.923735	0.898793	0.940233	0.95493	0.941909	0.92862	0.952231	0.949343	0.900822	0.928115	0.94093	0.926899	0.907064	0.933269	0.970872	0.943687	0.949929	0.961581	0.937635	0.897478	0.925425	0.943416	0.990155	0.886546	0.897907	0.933889	0.962664	0.95799	0.952213	0.909176	0.89428	0.947473	0.925235	0.910696	0.863991	0.931828
cg03426762	1.33527	0.925482	0.0113538	0.911107	0.0134386		0.93196	0.92431	0.93685	0.93046	0.93218	0.93203	0.92739	0.91214	0.93527	0.91966	0.92065	0.91424	0.92729	0.92366	0.92118	0.91139	0.93172	0.90326	0.92451	0.93239	0.91468	0.92708	0.91028	0.92149	0.92756	0.91709	0.93248	0.91811	0.93972	0.96343	0.90083	0.92733	0.9118	0.92203	0.92521	0.93429	0.89155	0.9201	0.93026	0.92416	0.90625	0.89444	0.92516
cg23005057	1.33025	0.0450651	0.00986516	0.0356031	0.0061059		0.0317346	0.0437447	0.0602915	0.0383925	0.0480826	0.0297704	0.051517	0.0510133	0.0548748	0.0469498	0.0329735	0.0486741	0.0402183	0.0540577	0.0558167	0.0371228	0.0657535	0.0320357	0.0475923	0.0442347	0.0532953	0.0445705	0.0321176	0.0411264	0.0298113	0.0338981	0.0422866	0.052543	0.047506	0.0599465	0.0307849	0.0297464	0.0398979	0.0464279	0.0340732	0.0526542	0.0421897	0.0409006	0.0347191	0.0421253	0.0348791	0.0341133	0.0310965
cg06807117	1.33023	0.0422552	0.0120211	0.0308198	0.00721834		0.0382843	0.0210903	0.0627698	0.0422218	0.0592569	0.0477778	0.0556114	0.0601568	0.045959	0.040028	0.0388769	0.0505489	0.053455	0.0401138	0.0540364	0.0287184	0.0575675	0.0258191	0.0398103	0.026156	0.0447824	0.0302031	0.0359727	0.0395593	0.0201965	0.0286621	0.0384315	0.0391412	0.058709	0.0437403	0.0264455	0.0314149	0.0521549	0.0422309	0.0326718	0.0413746	0.0206522	0.0258152	0.0425723	0.026162	0.0258419	0.0300244	0.0289982
cg14760880	1.32872	0.0851812	0.0270426	0.0595535	0.01604		0.0477496	0.0606157	0.0507023	0.0494435	0.0735034	0.0373439	0.0537119	0.151451	0.0844221	0.0937785	0.0997788	0.126614	0.088387	0.0634625	0.077858	0.105545	0.107512	0.115384	0.117226	0.103293	0.0606752	0.108639	0.0639212	0.100487	0.0702143	0.08783	0.0740921	0.0728422	0.112293	0.0966586	0.045439	0.0482619	0.0516788	0.152126	0.0810377	0.136356	0.0406984	0.060576	0.0694026	0.0918588	0.0557849	0.0545828	0.0458333
[truncated: 50 more columns]

## Sheet: Table S2a
Table S2a
							No	1	2	3	4	5	6	7	8	9	10	11	12	13	14	15	16	17	18	19	20	21	22	23	24	25	26	27	28	29	30	31	32	33	34	35	36	37	38	39	40	41	42
							diagnosis	HC	HC	HC	HC	HC	HC	HC	HC	HC	HC	HC	HC	HC	HC	HC	HC	HC	HC	HC	HC	HC	HC	HC	HC	HC	HC	HC	HC	HC	HC	AOD	AOD	AOD	AOD	AOD	AOD	AOD	AOD	AOD	AOD	LOD	LOD
							Sex	F	M	F	F	M	F	M	M	M	F	M	F	M	M	F	M	F	M	F	F	F	F	F	F	M	M	F	M	F	F	M	M	M	M	M	F	F	F	F	F	F	F
							age	63	77	65	66	66	60	73	72	71	70	62	61	74	78	68	62	65	60	59	68	72	58	62	53	54	54	51	54	50	51	56	54	50	52	53	63	51	71	60	50	61	61
							age_at_onset	NA	NA	NA	NA	NA	NA	NA	NA	NA	NA	NA	NA	NA	NA	NA	NA	NA	NA	NA	NA	NA	NA	NA	NA	NA	NA	NA	NA	NA	NA	38	32	25	38	30	30	46	45	49	24	59	53
							Duration	NA	NA	NA	NA	NA	NA	NA	NA	NA	NA	NA	NA	NA	NA	NA	NA	NA	NA	NA	NA	NA	NA	NA	NA	NA	NA	NA	NA	NA	NA	9	4	5	9	6	9	1	2	23	2	12	6
							episodes	NA	NA	NA	NA	NA	NA	NA	NA	NA	NA	NA	NA	NA	NA	NA	NA	NA	NA	NA	NA	NA	NA	NA	NA	NA	NA	NA	NA	NA	NA	2	2	6	NA	2	2	2	3	2	6	2	9
							WBC	4110	7460	3360	3210	5620	5810	4670	4870	3730	4040	5070	3710	5070	9480	4210	4840	5110	4460	3530	4070	6790	3730	6340	4470	5210	6490	3170	6850	4140	4220	6240	4570	6830	5170	5510	2100	2850	3870	4530	5900	6330	5360
							Neutrophils	NA	73.7	41.9	50.8	61.2	49.3	54.6	60	60.3	57	NA	NA	NA	61.5	57.4	54.6	53	63.3	56.7	73	52.3	57.1	71.6	50.5	65.7	74.4	42.3	52.8	53.9	61.9	NA	52.7	53.5	55.8	48.9	51	54.3	74	70.2	65.6	63.5	56.4
							lymphocytes	NA	21.2	49.4	38.6	30.6	43.5	31	29.2	29	31.2	NA	NA	NA	30.9	37.5	34.7	39.7	27.8	36.8	19.9	38.9	35.1	22.7	36.7	25.1	18.5	47.9	41	38.9	28.9	NA	37.9	33.5	33.5	44.5	37.1	37.9	20.2	27.4	25.6	29.7	38.2
							Eosinophils	NA	1.2	3.9	2.5	3.2	1.4	6.9	4.9	2.9	5.7	NA	NA	NA	1.5	1.2	6	2.2	3.1	2	3.2	3.8	1.3	1.4	6.7	2.7	1.4	2.2	2.3	1.2	2.4	NA	2.8	6.4	2.5	2	5.7	2.8	0.3	0.2	3.9	1.3	0.9
							Basophil	NA	0.1	0.3	0.6	0.4	0.3	0.6	0.4	0.3	0.7	NA	NA	NA	0.3	1	1	0.6	0.4	0.3	0.2	0.7	0.3	0.8	0.7	0.2	0.3	0.3	0.4	0.2	0.2	NA	1.1	0.6	0.8	0.2	0.5	0.4	0.3	0.2	0.5	0.3	0.4
							Monocytes	NA	3.8	4.5	7.5	4.6	5.5	6.9	5.5	7.5	5.4	NA	NA	NA	5.8	2.9	3.7	4.5	5.4	4.2	3.7	4.3	6.2	3.5	5.4	6.3	5.4	7.3	3.5	5.8	6.6	NA	5.5	6	7.4	4.4	5.7	4.6	5.2	2	4.4	5.2	4.1
							SIGH.D	2	1	0	4	0	1	1	0	1	0	1	1	0	0	0	1	0	0	0	0	0	1	2	1	0	0	2	1	0	1	19	20	23	23	21	23	25	19	24	20	21	29
GENE_SYMBOL	RefSeq_ACCESSION	Fisher Ratio AOD vs HC	HC average	HC SD	AOD average	AOD SD
DST	NM_001144770	2.60272	0.0401367	0.00955163	0.0282267	0.0042149		0.0367367	0.0232776	0.0663149	0.0319804	0.0511648	0.035633	0.0372108	0.0532196	0.0395975	0.0404519	0.0333199	0.0468723	0.0399201	0.052122	0.0523183	0.034727	0.0454897	0.0411577	0.0437953	0.0380163	0.0470408	0.0243811	0.0369086	0.0324946	0.0249568	0.0327291	0.0346874	0.0338134	0.0484121	0.0453508	0.027106	0.0343622	0.0317751	0.0240761	0.0324447	0.0247804	0.0296587	0.0305118	0.021073	0.0264795	0.0328686	0.0362639
DHX40	NM_024612	2.59892	0.34323	0.0387448	0.282616	0.0364168		0.354	0.30518	0.37257	0.33526	0.33563	0.3416	0.38685	0.37444	0.34852	0.38353	0.22136	0.29302	0.35227	0.39165	0.38376	0.34152	0.31185	0.35265	0.33653	0.33067	0.33915	0.37556	0.30671	0.34677	0.28042	0.2999	0.38933	0.39207	0.37454	0.33958	0.3172	0.3243	0.25278	0.28566	0.32169	0.31428	0.24186	0.2676	0.22202	0.27877	0.27616	0.32374
WNT6	NM_006522	2.43824	0.0297889	0.00609941	0.021231	0.00478244		0.0228773	0.0293867	0.0545237	0.0327765	0.0332903	0.0235555	0.0356974	0.0279898	0.037039	0.02528	0.0307	0.0319961	0.02779	0.0306896	0.02681	0.0304268	0.03017	0.0255766	0.0270311	0.0286479	0.03339	0.0337405	0.02256	0.0300676	0.0232	0.02165	0.0294131	0.0298166	0.03088	0.0266958	0.0239225	0.0211731	0.01876	0.0218469	0.0276211	0.0225464	0.02403	0.02477	0.01693	0.01071	0.0269385	0.0286654
NOA1	NM_032313	2.36891	0.0271854	0.00250468	0.0234369	0.00236424		0.0288318	0.0277259	0.0266085	0.0290137	0.026064	0.0210828	0.0228557	0.030765	0.0249926	0.0290621	0.028947	0.0273665	0.029775	0.0309547	0.0261045	0.0252751	0.0257218	0.032145	0.0253197	0.0279001	0.0254417	0.0271329	0.0284804	0.0287318	0.0286149	0.0277417	0.02216	0.0258978	0.028045	0.026803	0.0240452	0.026172	0.0209605	0.0242222	0.0249883	0.024815	0.02387	0.0246535	0.022592	0.01805	0.0318016	0.0281265
PTPN20B	NM_001042357	2.3612	0.932666	0.00950471	0.913542	0.0148137		0.916664	0.929243	0.926949	0.943347	0.93916	0.942072	0.935878	0.938952	0.933078	0.936831	0.946724	0.940391	0.930658	0.928985	0.930208	0.917702	0.93907	0.926051	0.912627	0.929649	0.912189	0.931385	0.927739	0.952238	0.933531	0.941824	0.939381	0.927542	0.937438	0.932476	0.917606	0.907684	0.938997	0.920195	0.913245	0.906269	0.932518	0.887042	0.905291	0.906571	0.924198	0.913048
ME2	NM_002396	2.33274	0.0509322	0.00630567	0.0427169	0.00425486		0.04101	0.0553125	0.05663	0.04927	0.0512627	0.04875	0.0554526	0.06238	0.036425	0.04674	0.0487783	0.051915	0.051025	0.0543269	0.05833	0.0447558	0.0509594	0.046115	0.05129	0.052945	0.0586416	0.047495	0.053735	0.06144	0.0426285	0.05056	0.04258	0.0536341	0.060195	0.043385	0.0439484	0.04721	0.0474244	0.032385	0.044555	0.0433441	0.0441718	0.0421801	0.04078	0.04117	0.054963	0.0578996
ONECUT3	NM_001080488	2.20017	0.0492918	0.00978648	0.0367944	0.00679702		0.05758	0.04134	0.07813	0.04579	0.05322	0.04221	0.049265	0.043085	0.0588	0.052415	0.03984	0.05202	0.037719	0.05395	0.053545	0.0509324	0.044575	0.0439	0.04939	0.0425317	0.05125	0.055	0.03484	0.0460103	0.037785	0.03617	0.048795	0.064785	0.069375	0.044505	0.041045	0.0285441	0.04442	0.030885	0.04165	0.04868	0.031405	0.035875	0.0348	0.03064	0.03617	0.048175
HS6ST1	NM_004807	2.14378	0.139318	0.0355999	0.0957468	0.022445		0.1243	0.09917	0.242111	0.07837	0.15239	0.139251	0.162534	0.155097	0.181712	0.13369	0.09538	0.15599	0.12064	0.144508	0.157812	0.11812	0.144418	0.11172	0.162611	0.06337	0.170653	0.15822	0.151809	0.174995	0.10641	0.09317	0.115075	0.15214	0.160053	0.153822	0.06397	0.07304	0.08765	0.07747	0.10717	0.13144	0.105324	0.08467	0.126954	0.09978	0.07777	0.10519
LRRC20	NM_018205	2.13001	0.0250573	0.0030995	0.0205921	0.00301902		0.0222128	0.0247371	0.0303198	0.0242993	0.0293298	0.022958	0.0250079	0.0224355	0.022735	0.0222051	0.025995	0.028585	0.0247323	0.0245774	0.024277	0.0250068	0.0230102	0.0249399	0.026693	0.0301869	0.022954	0.0241265	0.0218352	0.0250454	0.0192173	0.0277337	0.0214032	0.0310655	0.031366	0.02273	0.0227308	0.0206981	0.0211866	0.0240567	0.0250541	0.0166546	0.020985	0.0209629	0.0173272	0.016265	0.0275271	0.0274662
MIR1292	NR_031699	2.12431	0.0342614	0.00500483	0.026411	0.00574224		0.03565	0.02172	0.0336	0.03646	0.03641	0.02946	0.03565	0.02661	0.03137	0.02712	0.03678	0.02864	0.03526	0.03984	0.03281	0.0379	0.03863	0.02781	0.03673	0.03459	0.03801	0.03633	0.0445	0.03514	0.0323	0.04247	0.02822	0.03243	0.03639	0.0390107	0.02424	0.03842	0.02848	0.03021	0.02161	0.02232	0.02678	0.01997	0.03091	0.02117	0.03934	0.0337
ARHGAP26	NM_015071	2.11703	0.0302596	0.00595883	0.022896	0.00396454		0.0208518	0.02649	0.03036	0.0211	0.03524	0.02223	0.0281	0.02392	0.0313014	0.01709	0.0272782	0.0386196	0.02779	0.02742	0.03545	0.0341435	0.03552	0.0307122	0.039353	0.03566	0.03145	0.0417825	0.03321	0.02939	0.0252	0.0290931	0.0267926	0.03853	0.0332	0.03051	0.02532	0.02767	0.02011	0.01889	0.022775	0.0298749	0.02294	0.02369	0.017	0.02069	0.0323	0.03237
GNB4	NM_021629	2.04157	0.0509298	0.0093252	0.0407192	0.00389548		0.04641	0.05014	0.0785124	0.0545	0.06411	0.05111	0.05488	0.0462266	0.05661	0.04434	0.0506415	0.0666566	0.05324	0.04124	0.05412	0.05447	0.04266	0.0353097	0.04403	0.05202	0.06565	0.04903	0.04121	0.0430957	0.05801	0.0367966	0.04824	0.045079	0.0542155	0.04534	0.0441	0.03751	0.04779	0.04469	0.03876	0.04027	0.0346017	0.03796	0.04074	0.04077	0.05583	0.05437
MRPL22	NM_001014990	2.03436	0.0289401	0.00428657	0.0237321	0.00287929		0.028961	0.0284359	0.02146	0.03235	0.03439	0.0222575	0.0304968	0.021424	0.0228142	0.03134	0.0261473	0.022281	0.02929	0.03063	0.0340427	0.03086	0.0282555	0.0288364	0.03207	0.0281275	0.03446	0.03063	0.03057	0.02954	0.0203719	0.0280406	0.0326911	0.03301	0.03609	0.02833	0.0255294	0.02019	0.0214972	0.0239133	0.0234032	0.01949	0.02941	0.0239	0.0246381	0.02535	0.0346867	0.0349796
YBX3	NM_003651	1.94392	0.0152498	0.00302368	0.0114027	0.00246675		0.017243	0.00907921	0.0172701	0.01117	0.01207	0.01962	0.01694	0.01367	0.01886	0.0122811	0.01633	0.0152684	0.0134	0.01404	0.01701	0.01808	0.01631	0.01747	0.01602	0.01208	0.01948	0.01394	0.01586	0.01861	0.00839	0.0169125	0.01047	0.0154209	0.0179	0.0163001	0.0130479	0.01575	0.01066	0.01023	0.0130619	0.0132	0.0110672	0.01115	0.00862	0.00724	0.01692	0.0187142
TCEB3	NM_003198	1.9404	0.0325954	0.00399863	0.0278676	0.00265493		0.03368	0.03973	0.0330848	0.03092	0.0302	0.02734	0.03493	0.0388423	0.02849	0.03705	0.02906	0.02775	0.0327067	0.0344863	0.0338843	0.0323961	0.03046	0.02914	0.03931	0.03811	0.03493	0.02678	0.03122	0.04063	0.03124	0.02907	0.02679	0.03338	0.03009	0.03216	0.0234919	0.02972	0.02813	0.0249336	0.03014	0.0310642	0.0306566	0.02878	0.0255	0.02626	0.03959	0.03145
DLK2	NM_023932	1.8718	0.0802157	0.0132697	0.0643681	0.00960523		0.0595814	0.08672	0.0925924	0.07864	0.0942	0.07138	0.074195	0.075895	0.07595	0.0781878	0.0638037	0.08148	0.107705	0.0881872	0.092955	0.0667326	0.072875	0.0629926	0.101475	0.07873	0.076315	0.0949	0.0884146	0.0724633	0.0578467	0.0677496	0.06985	0.08321	0.0838534	0.107591	0.04791	0.0682305	0.0629349	0.07281	0.0642776	0.079405	0.069885	0.05573	0.0534835	0.069015	0.0722942	0.090795
TNIP2	NM_024309	1.86385	0.0498594	0.00681969	0.0414822	0.00536611		0.04468	0.0540074	0.0483	0.04386	0.05342	0.05006	0.05179	0.04416	0.06399	0.04164	0.0420602	0.0440756	0.0490964	0.0541	0.0526914	0.0466722	0.05813	0.0428258	0.05544	0.0410677	0.06081	0.05321	0.0492	0.04316	0.04774	0.04516	0.0464043	0.0562	0.06741	0.04442	0.0439133	0.0340736	0.03891	0.04019	0.0406863	0.0532	0.0462431	0.0414978	0.03978	0.0363278	0.0447394	0.0479324
KRT18	NM_000224	1.85729	0.0419566	0.00614218	0.035383	0.00296748		0.03955	0.04101	0.0463074	0.0475	0.03702	0.04605	0.04114	0.0452	0.03842	0.0354	0.04593	0.04373	0.04077	0.0438	0.04297	0.04883	0.03417	0.03528	0.04364	0.04132	0.04554	0.04754	0.03541	0.0467	0.03065	0.03884	0.02782	0.04544	0.04382	0.0589	0.03723	0.033	0.03476	0.03764	0.04199	0.03252	0.03639	0.03343	0.03389	0.03298	0.04837	0.0347993
RBFOX1	NM_145891	1.82256	0.920285	0.0187707	0.940284	0.00930375		0.926952	0.922732	0.936923	0.944775	0.92509	0.916376	0.913672	0.922593	0.92392	0.935308	0.902861	0.949823	0.860733	0.903353	0.91372	0.942247	0.937093	0.93669	0.926622	0.913056	0.904305	0.933202	0.897959	0.931218	0.91824	0.910923	0.904881	0.88936	0.922274	0.941641	0.939824	0.941385	0.943922	0.919199	0.942389	0.95254	0.944776	0.929876	0.945386	0.943542	0.937534	0.92088
HTN3	NM_000200	1.8164	0.95126	0.00879709	0.936758	0.0124174		0.949562	0.958144	0.933813	0.959588	0.94881	0.943894	0.944576	0.962973	0.949588	0.958577	0.934754	0.959547	0.949938	0.953148	0.950569	0.94805	0.95359	0.961307	0.945639	0.954145	0.940309	0.952222	0.96242	0.955482	0.96717	0.955604	0.96269	0.939605	0.943046	0.939048	0.935666	0.923442	0.936996	0.94284	0.950441	0.947463	0.925176	0.951506	0.914195	0.939853	0.926547	0.952504
CD19	NM_001770	1.76358	0.824102	0.0239125	0.851281	0.0163074		0.790339	0.825534	0.803666	0.791042	0.802004	0.852091	0.842914	0.793176	0.830403	0.79462	0.79974	0.792802	0.842535	0.860109	0.826174	0.810002	0.823824	0.846378	0.811506	0.870564	0.824011	0.78863	0.825869	0.848403	0.832676	0.860982	0.838303	0.820541	0.850787	0.823425	0.831401	0.84721	0.843153	0.8234	0.853497	0.853678	0.878819	0.853319	0.860106	0.868227	0.858119	0.755139
CDH2	NM_001792	1.73145	0.0722683	0.026634	0.0452348	0.0116099		0.09758	0.0520251	0.161066	0.0587599	0.0853759	0.07457	0.0853207	0.0683151	0.0952709	0.09649	0.0498791	0.10191	0.04364	0.0723951	0.07355	0.07773	0.0535544	0.05066	0.0531834	0.04881	0.106507	0.05886	0.04059	0.07378	0.04533	0.03526	0.04879	0.0896	0.0704445	0.0988031	0.0454058	0.0393461	0.0557629	0.0470223	0.04514	0.0519389	0.06148	0.0500745	0.0365779	0.0196	0.05763	0.0522461
RELN	NM_005045	1.73041	0.0673834	0.0132808	0.0521302	0.00961922		0.0667196	0.0614562	0.111045	0.0638554	0.073366	0.071994	0.080112	0.067765	0.0814338	0.0727417	0.0475918	0.076745	0.0604629	0.078665	0.077645	0.0657958	0.0703825	0.0545452	0.0682196	0.0578974	0.064835	0.050032	0.0494832	0.0690916	0.05919	0.0433527	0.05483	0.0829405	0.0708941	0.0684151	0.0448984	0.0460939	0.056645	0.0536221	0.0686019	0.0536447	0.058984	0.06026	0.0407365	0.037815	0.0602783	0.0617863
USP20	NM_006676	1.69447	0.0355693	0.00484403	0.0304974	0.00262639		0.0273842	0.0306308	0.0316616	0.0326451	0.038855	0.035055	0.03821	0.034405	0.034385	0.0306195	0.03705	0.04417	0.036855	0.036995	0.0361814	0.04371	0.035625	0.03142	0.0418089	0.039685	0.04414	0.0405447	0.0321055	0.034536	0.03434	0.0259187	0.0264926	0.0383974	0.035665	0.0375874	0.0283328	0.0292601	0.031845	0.035045	0.0285339	0.0318978	0.0299156	0.03156	0.032696	0.0258876	0.03073	0.0324638
SLC2A11	NM_001024939	1.68452	0.0263458	0.00363711	0.0215534	0.003747		0.0224072	0.022035	0.033185	0.0203487	0.0281103	0.0277073	0.023455	0.0223146	0.02475	0.0253732	0.02418	0.0268921	0.0253622	0.0226176	0.027946	0.027385	0.0241123	0.02662	0.0278564	0.0276745	0.0270192	0.0295611	0.03021	0.03269	0.0218787	0.0285991	0.0199835	0.027025	0.0343	0.0287756	0.0192924	0.0242951	0.0262889	0.019	0.0235285	0.0159226	0.024921	0.0256476	0.0185953	0.0180426	0.0289949	0.0290415
ZNF410	NM_021188	1.61439	0.0320906	0.00391826	0.0278513	0.00262889		0.0286492	0.0322939	0.0343947	0.0253416	0.0262156	0.0292373	0.0352004	0.0347525	0.0264814	0.0303957	0.0259601	0.0330124	0.0393885	0.0365485	0.033547	0.0325648	0.0317649	0.0294283	0.0350461	0.037112	0.0336106	0.0375227	0.0371381	0.0321162	0.0303423	0.03236	0.0243477	0.0343201	0.0297901	0.033835	0.0271213	0.0268017	0.030485	0.0260859	0.0243701	0.0307586	0.028275	0.032225	0.024591	0.0277997	0.0329559	0.0302776
C1orf194	NM_001122961	1.60793	0.0321231	0.00384128	0.0278935	0.00273788		0.0289826	0.0319024	0.0369551	0.0285643	0.0310687	0.0324414	0.0310607	0.03685	0.0283053	0.0310569	0.0291182	0.0326092	0.0313584	0.0428892	0.036018	0.0295736	0.0309436	0.031208	0.0342417	0.03883	0.0315141	0.0320083	0.0325979	0.0318243	0.0247285	0.030608	0.0277351	0.036565	0.035735	0.0264001	0.0289225	0.0258787	0.0323246	0.0294476	0.0283292	0.0244084	0.031549	0.0275928	0.0247736	0.0257089	0.0271726	0.0291298
NF1	NM_000267	1.60549	0.0396391	0.00428231	0.0350391	0.00283226		0.0354876	0.03814	0.03445	0.037135	0.03634	0.037875	0.04067	0.043175	0.04434	0.037575	0.03306	0.03808	0.041905	0.042825	0.046185	0.044175	0.0407249	0.03721	0.03647	0.04499	0.040915	0.03444	0.03796	0.044845	0.03489	0.04043	0.035785	0.0343	0.04958	0.045215	0.03709	0.033725	0.03971	0.033605	0.0386	0.03542	0.0358956	0.03345	0.03195	0.030945	0.030455	0.03871
FOXA3	NM_004497	1.60443	0.0345192	0.00422531	0.0294421	0.00377869		0.0311361	0.0362703	0.0336026	0.0300172	0.0304925	0.036499	0.0383334	0.0385143	0.026979	0.0347515	0.0310276	0.0308379	0.0374008	0.0339426	0.0376686	0.033612	0.0412868	0.0280424	0.0416546	0.0351721	0.0305703	0.0361964	0.0397637	0.0405705	0.0307873	0.0285524	0.0346013	0.033523	0.0416862	0.032082	0.0282546	0.03085	0.0310448	0.0315988	0.0281767	0.0245737	0.0328056	0.0320395	0.0333389	0.0217384	0.0288925	0.0348412
CCDC163P	NM_001102601	1.58208	0.0241995	0.00321915	0.0210017	0.00160125		0.0238121	0.03328	0.02444	0.018124	0.02045	0.02328	0.025392	0.02208	0.02682	0.02362	0.0217765	0.0196546	0.0254	0.02568	0.02511	0.02565	0.02647	0.0250113	0.02717	0.0241698	0.0223748	0.02174	0.02434	0.02781	0.02208	0.01984	0.02175	0.02334	0.03144	0.02388	0.01968	0.02173	0.02127	0.02014	0.019845	0.019321	0.02277	0.02219	0.0192214	0.02385	0.0296	0.0268921
KIAA1109	NM_015312	1.57738	0.759321	0.0137648	0.74496	0.00848712		0.768469	0.784176	0.756729	0.764961	0.759505	0.758558	0.769651	0.771846	0.75939	0.774008	0.745105	0.761811	0.751581	0.746537	0.756108	0.734524	0.761041	0.752443	0.748912	0.771042	0.754165	0.769893	0.755567	0.719197	0.767437	0.769963	0.784813	0.74959	0.74587	0.76673	0.755269	0.754121	0.741087	0.732965	0.753624	0.73453	0.738337	0.741534	0.745456	0.752673	0.737422	0.745907
C10orf88	NM_024942	1.56936	0.0547897	0.00562797	0.0483214	0.00465238		0.050015	0.05005	0.058015	0.05672	0.059485	0.053585	0.051975	0.0531	0.05681	0.04255	0.0573	0.056325	0.04439	0.05909	0.06097	0.05663	0.051705	0.0561569	0.054035	0.0628	0.063325	0.0487	0.0568783	0.067045	0.05572	0.0484745	0.05106	0.05976	0.04618	0.05484	0.054115	0.046655	0.0472445	0.04886	0.054005	0.04699	0.05393	0.044215	0.0474748	0.039725	0.055561	0.06313
ATP12A	NM_001676	1.56719	0.0352589	0.00580327	0.0294664	0.0030233		0.0342416	0.0233982	0.0359369	0.029073	0.0381366	0.0339196	0.0377582	0.0382684	0.0357931	0.0363816	0.0309752	0.0321475	0.02785	0.0313717	0.0394111	0.034129	0.0375306	0.0316501	0.0427546	0.0306249	0.040544	0.0341088	0.0349626	0.0355128	0.0343811	0.0318295	0.0307061	0.0400071	0.0568614	0.0375011	0.0291228	0.0322984	0.0347813	0.0332775	0.0278981	0.0288875	0.0276494	0.0254775	0.0264863	0.0287856	0.0315985	0.0312573
POLR3C	NM_006468	1.53588	0.0313671	0.00321285	0.0276694	0.00273536		0.0313638	0.0299004	0.0363364	0.0282812	0.0301267	0.0308627	0.0301019	0.0350943	0.028425	0.0289198	0.0296044	0.0347725	0.03909	0.0313124	0.0346746	0.03307	0.0268212	0.029185	0.0355465	0.02988	0.029755	0.0284373	0.0351184	0.0347486	0.0279179	0.0315132	0.0249732	0.0299901	0.03389	0.0312998	0.0262206	0.0284929	0.0288726	0.0306941	0.029457	0.026475	0.0306093	0.0292673	0.0232315	0.0233737	0.0282532	0.0343816
ZSCAN18	NM_023926	1.53286	0.0781259	0.0179073	0.057962	0.0144851		0.0698235	0.09486	0.120424	0.0726262	0.0924481	0.087829	0.0861886	0.067265	0.101336	0.049435	0.0616607	0.094349	0.070555	0.0828973	0.081553	0.069095	0.064495	0.0565053	0.069995	0.06331	0.0992196	0.074865	0.0629	0.0730765	0.0893916	0.0407798	0.0615846	0.0933607	0.084505	0.107444	0.0489047	0.0503626	0.07544	0.05773	0.0588677	0.078735	0.059105	0.07326	0.03499	0.042225	0.0638194	0.0610468
KIF17	NM_020816	1.52237	0.0574285	0.016752	0.0420685	0.00541482		0.067565	0.0515	0.091385	0.05145	0.051465	0.049585	0.07275	0.054755	0.087675	0.03972	0.051445	0.09792	0.044885	0.044835	0.066105	0.06003	0.057385	0.050115	0.05655	0.043955	0.06159	0.0452	0.037	0.0576595	0.03773	0.04954	0.033365	0.063585	0.053115	0.092995	0.04666	0.03812	0.04263	0.04415	0.050885	0.03923	0.03914	0.048705	0.035485	0.03568	0.04732	0.04709
TMEFF2	NM_016192	1.50507	0.0432168	0.00836801	0.0345045	0.0055535		0.0376363	0.0338453	0.06474	0.03222	0.05561	0.0366653	0.04632	0.06332	0.0503049	0.0311452	0.0368415	0.0465467	0.0405326	0.04252	0.0487319	0.0428264	0.0424108	0.0356407	0.03721	0.0440352	0.04922	0.04429	0.0462143	0.0415	0.03418	0.0348762	0.0386079	0.0521107	0.0474322	0.03897	0.0378172	0.030059	0.0461977	0.03152	0.0320482	0.0403	0.0347189	0.03446	0.02875	0.0291739	0.0336471	0.0499193
TMEM204	NM_024600	1.49894	0.303606	0.0748902	0.214952	0.0698457		0.15887	0.469608	0.348499	0.32574	0.324949	0.292956	0.34543	0.369496	0.305295	0.176226	0.2312	0.372105	0.322699	0.308945	0.211055	0.306475	0.307019	0.285095	0.386041	0.363391	0.421	0.194707	0.325211	0.30632	0.245417	0.13721	0.291135	0.331414	0.334682	0.310004	0.143275	0.142611	0.261952	0.270115	0.242685	0.244767	0.247611	0.0995191	0.177835	0.319144	0.329575	0.288375
MOAP1	NM_022151	1.49875	0.022489	0.00254283	0.0200342	0.0012551		0.01884	0.02075	0.0201	0.01756	0.02482	0.02678	0.02127	0.0245	0.0247686	0.01826	0.02242	0.02218	0.02073	0.02086	0.02606	0.02199	0.02084	0.0214621	0.0207	0.0222	0.02619	0.0214375	0.02479	0.02448	0.02182	0.02318	0.02046	0.02208	0.02624	0.0269011	0.0189912	0.0209753	0.02136	0.02129	0.01883	0.02026	0.02063	0.01864	0.0212356	0.01813	0.02274	0.02244
EIF3K	NM_013234	1.46467	0.0289911	0.00336901	0.0249391	0.00332703		0.0209355	0.02637	0.0314641	0.031285	0.02931	0.024085	0.0337184	0.03188	0.0271512	0.025175	0.0265853	0.028195	0.02989	0.032025	0.0290472	0.0254256	0.025315	0.02586	0.02482	0.0349818	0.0311603	0.0299958	0.03002	0.0327098	0.02589	0.0299932	0.0309005	0.03055	0.034166	0.0308269	0.0249564	0.0267309	0.022415	0.0281295	0.02193	0.023445	0.03186	0.026217	0.021835	0.021872	0.0293426	0.0237968
TBPL1	NM_004865	1.4598	0.032862	0.00561217	0.0274762	0.00287136		0.03219	0.0241487	0.0412513	0.0319144	0.0388912	0.0395487	0.0286564	0.0283642	0.0280301	0.0276652	0.0405133	0.0354436	0.0267439	0.0368932	0.0349119	0.0311639	0.0322805	0.0297338	0.0399792	0.03247	0.032772	0.0338688	0.036247	0.03241	0.0244659	0.0303419	0.01959	0.0348822	0.0441649	0.0363244	0.0287569	0.0305005	0.0285349	0.0304529	0.0275526	0.0251484	0.0304705	0.0236834	0.0225218	0.02714	0.0349972	0.0339093
SNX32	NM_152760	1.4596	0.0299521	0.00458272	0.0253561	0.00281837		0.0277782	0.02219	0.03482	0.0240856	0.02844	0.0278	0.0279979	0.036065	0.035635	0.026175	0.04157	0.0293967	0.0340605	0.02897	0.0285055	0.034	0.0249882	0.0285863	0.02885	0.02791	0.0372443	0.035265	0.027985	0.0293193	0.0249717	0.0297311	0.024445	0.032575	0.0340628	0.02514	0.0301841	0.0229084	0.028815	0.025575	0.0256095	0.0278808	0.023855	0.02419	0.0230106	0.021532	0.025165	0.0312146
DHRS7	NM_016029	1.44423	0.0327034	0.00719247	0.0257749	0.00383999		0.0299782	0.0245253	0.0287341	0.0350124	0.0314259	0.0282402	0.0398591	0.0289001	0.0250303	0.0312001	0.0311031	0.0351201	0.0378712	0.0298901	0.0371096	0.0296803	0.0332166	0.0231175	0.038727	0.0388954	0.0345311	0.0359387	0.0349028	0.0382828	0.0359688	0.02554	0.0177737	0.0267884	0.0357556	0.057985	0.0229882	0.0286471	0.0295215	0.0194716	0.0242483	0.0282535	0.0296054	0.0261995	0.0286414	0.020173	0.037579	0.0300874
CTHRC1	NM_138455	1.44002	0.0457942	0.0208707	0.0275846	0.0049953		0.0317831	0.0443098	0.06973	0.02877	0.11377	0.0705592	0.05107	0.0348031	0.0372377	0.03319	0.0264351	0.0390875	0.0517539	0.03662	0.03314	0.0318757	0.0430338	0.037316	0.0408253	0.0683889	0.06163	0.0378191	0.03368	0.03307	0.016034	0.03719	0.0357786	0.04271	0.0546886	0.0975278	0.0261224	0.0289924	0.0254226	0.025374	0.0311267	0.0322249	0.0340284	0.0319986	0.0224028	0.0181527	0.0371726	0.0386791
SLC17A3	NM_006632	1.43885	0.950062	0.00864995	0.93586	0.0143363		0.93273	0.95979	0.93631	0.952712	0.958583	0.943928	0.952172	0.949933	0.953035	0.96019	0.950631	0.94725	0.946004	0.961963	0.962042	0.945734	0.95487	0.945083	0.946086	0.956966	0.948845	0.958184	0.956256	0.953377	0.931441	0.92961	0.950302	0.953574	0.94992	0.954338	0.923452	0.940571	0.932727	0.926129	0.926617	0.945041	0.938426	0.96433	0.914405	0.946903	0.939593	0.945222
SNAP91	NR_026669	1.42317	0.0998063	0.0316131	0.0699024	0.0160407		0.0809328	0.100574	0.19573	0.0725883	0.11054	0.0936984	0.146738	0.09763	0.14305	0.10344	0.0943	0.11284	0.08026	0.09969	0.0999888	0.0924845	0.08372	0.0635	0.08662	0.07033	0.1387	0.0995	0.05787	0.09999	0.0747	0.0471708	0.0691621	0.157682	0.11063	0.11013	0.0684	0.06227	0.07639	0.07604	0.09035	0.0984336	0.05736	0.06862	0.05492	0.04624	0.052635	0.0785783
GSN	NM_000177	1.42198	0.0282911	0.00841061	0.0174527	0.0097201		0.0367041	0.0172792	0.036832	0.0236094	0.0309098	0.0279953	0.024841	0.0265455	0.0228722	0.0261971	0.0290182	0.017155	0.0289205	0.0257466	0.0267138	0.0307288	0.035195	0.0226562	0.0248852	0.034483	0.0333492	0.038175	0.0347905	0.0237062	0.0139191	0.0269496	0.0196475	0.0249482	0.0590694	0.024889		0.0210556	0.0168397	0.0181713	0.031834	0.028093	0.0219206	0.0025073	0.0107793	0.00587384	0.0281794	0.0245578
SNX7	NM_152238	1.41574	0.0614895	0.0189943	0.0445718	0.00659846		0.0596	0.0429166	0.112698	0.0373909	0.05549	0.05865	0.0622839	0.0482705	0.07613	0.0397752	0.056735	0.0463989	0.0586402	0.05611	0.0574073	0.08268	0.0557408	0.05192	0.07876	0.06247	0.0874953	0.0772293	0.049403	0.10894	0.06642	0.03716	0.04004	0.0759505	0.05179	0.05019	0.04286	0.0423472	0.0590164	0.04425	0.036566	0.04686	0.0493186	0.0455481	0.04338	0.0355721	0.0355	0.050566
CCZ1B	NM_198097	1.40666	0.0267233	0.00433818	0.0221741	0.00325655		0.02335	0.0181454	0.02995	0.0218833	0.0312287	0.02777	0.01993	0.03212	0.02126	0.0266339	0.0239846	0.0301542	0.0255382	0.02996	0.0303574	0.0250539	0.0293816	0.0246303	0.02611	0.029239	0.02843	0.02065	0.0264014	0.0295847	0.0218921	0.02989	0.03676	0.02416	0.03305	0.0242	0.0252064	0.0201384	0.0202998	0.0215327	0.0222153	0.0183	0.0282658	0.0254724	0.02203	0.01828	0.0318371	0.0271518
ZBTB39	NM_014830	1.40163	0.0269207	0.00558321	0.0209695	0.00440051		0.0228554	0.0160994	0.0296523	0.0209084	0.033709	0.0260952	0.0209967	0.0272203	0.0226757	0.0256654	0.0274021	0.0257532	0.0284769	0.0268594	0.0252229	0.0216002	0.0279534	0.0265166	0.0236208	0.0259784	0.0420198	0.0243672	0.0329491	0.0327481	0.018555	0.0253504	0.0242156	0.0301702	0.0330529	0.0389318	0.0239391	0.0248444	0.0210869	0.0170204	0.0254043	0.027098	0.0193067	0.0179982	0.0201069	0.0128903	0.0251427	0.0325877
ZNF74	NR_003253	1.4014	0.0194005	0.00346015	0.0161549	0.00174935		0.0220777	0.014515	0.017984	0.0178155	0.01939	0.0173963	0.0237092	0.023545	0.0186399	0.01432	0.0169756	0.0175684	0.0226582	0.025275	0.02406	0.0227315	0.0151109	0.02325	0.0231204	0.01884	0.0197915	0.0185738	0.01849	0.0195016	0.0129852	0.0232457	0.014585	0.0158286	0.0229	0.01713	0.0168052	0.0173864	0.0151587	0.0161756	0.0197653	0.01452	0.014869	0.01651	0.016795	0.0135641	0.021333	0.02041
LINC00964	NR_027321	1.39674	0.862331	0.030121	0.898375	0.0308707		0.838347	0.883795	0.850506	0.88861	0.902348	0.89557	0.8742	0.859365	0.868184	0.862437	0.77026	0.841104	0.863317	0.91491	0.87803	0.839063	0.855959	0.881202	0.860718	0.812609	0.891641	0.867122	0.869991	0.847414	0.860539	0.836005	0.899448	0.872329	0.874656	0.810248	0.885549	0.955982	0.895325	0.871508	0.943016	0.87472	0.907225	0.857015	0.899522	0.893885	0.866474	0.870329
LOC401052	NM_001008737	1.39632	0.0612759	0.0062284	0.0543062	0.00554853		0.0623056	0.05999	0.06182	0.05106	0.0649	0.06629	0.06638	0.0552315	0.05988	0.06092	0.0524554	0.05635	0.05628	0.06452	0.06786	0.0607596	0.06441	0.0508999	0.0714	0.06393	0.06893	0.05562	0.06112	0.05962	0.06097	0.05935	0.0483278	0.06948	0.07439	0.062828	0.05718	0.05282	0.0488232	0.04688	0.048735	0.05751	0.06279	0.0600535	0.05832	0.04995	0.0633	0.0606775
RAB6C	NM_032144	1.39064	0.0777497	0.0196709	0.0591322	0.0105617		0.07639	0.07309	0.09733	0.055937	0.08216	0.05349	0.07322	0.09827	0.141177	0.07654	0.06409	0.08339	0.07806	0.1173	0.0881785	0.08898	0.06091	0.05615	0.08342	0.0493	0.08966	0.0775477	0.0658	0.07052	0.07813	0.05895	0.08827	0.08514	0.07073	0.05036	0.06991	0.04322	0.06486	0.04771	0.06368	0.0715	0.0543117	0.06115	0.069	0.04598	0.0699743	0.06741
DESI2	NM_016076	1.3862	0.0278055	0.00497005	0.0231648	0.00252405		0.0243678	0.02911	0.0173967	0.0263316	0.0242712	0.0310832	0.0272544	0.0284083	0.022	0.0238422	0.0281327	0.029104	0.0344861	0.0318571	0.0298156	0.0232328	0.0318744	0.0239143	0.0381888	0.031049	0.02526	0.0357918	0.0362814	0.0258979	0.0209382	0.0256248	0.0240729	0.0302	0.0328062	0.021573	0.0234156	0.0226726	0.0222692	0.0211072	0.0240103	0.0216665	0.0294766	0.0235158	0.0233562	0.0201584	0.0225756	0.0262186
YES1	NM_005433	1.36626	0.0219613	0.00356155	0.0180743	0.00307115		0.0197334	0.02234	0.02418	0.0200258	0.02658	0.0160592	0.022892	0.01401	0.02045	0.0204982	0.021388	0.0210826	0.0187214	0.0274862	0.02947	0.0238502	0.02072	0.0222356	0.0254201	0.0222036	0.0261398	0.0229302	0.0141965	0.0255918	0.0205216	0.02396	0.021595	0.02008	0.02468	0.0197968	0.0227329	0.0215765	0.0180124	0.0163018	0.0197223	0.0169087	0.01482	0.02094	0.0134	0.0163284	0.0274937	0.0294835
EPCAM	NM_002354	1.3646	0.0592017	0.0161316	0.0443886	0.00783386		0.0602909	0.0449825	0.105908	0.0596435	0.0652865	0.0614796	0.0640606	0.0539138	0.054268	0.04018	0.0448912	0.0899384	0.06096	0.0808938	0.0564633	0.0689599	0.0511662	0.044435	0.0597108	0.063495	0.0632752	0.0670489	0.056405	0.05569	0.0491093	0.0264997	0.0372665	0.0835593	0.064014	0.042255	0.0509161	0.0454556	0.0428376	0.0324101	0.0574734	0.0488136	0.0415861	0.050505	0.034134	0.0397546	0.0349184	0.0616339
TBX2	NM_005994	1.36382	0.031494	0.00583175	0.0258628	0.00353458		0.03382	0.0292884	0.0363848	0.0241409	0.03355	0.0228988	0.0319107	0.041198	0.03678	0.0291641	0.0253152	0.03434	0.0402685	0.0277759	0.03271	0.028006	0.0304407	0.0256472	0.02938	0.0242498	0.04284	0.036	0.0322235	0.0359215	0.02049	0.026891	0.0248859	0.0361434	0.032176	0.03998	0.0237713	0.0275705	0.0300899	0.02406	0.0302133	0.02125	0.0294366	0.027146	0.024468	0.0206224	0.030409	0.028705
AOAH	NM_001637	1.35745	0.027873	0.00686641	0.0208238	0.00510537		0.0265386	0.0340335	0.0381419	0.0262399	0.0250485	0.0279953	0.0178432	0.0270165	0.0220895	0.0171448	0.0270773	0.0223298	0.039194	0.0377795	0.0246414	0.0263882	0.0279862	0.0250802	0.03368	0.0264685	0.0302647	0.0225624	0.0297165	0.0307034	0.0218376	0.0260877	0.0205455	0.0243879	0.0272108	0.0501558	0.0198012	0.0218154	0.0168978	0.0180853	0.0259963	0.0106424	0.0280692	0.0254139	0.0224392	0.0190771	0.0319984	0.0343596
RNF115	NM_014455	1.35521	0.0299173	0.00397527	0.0259895	0.00263906		0.0274376	0.02604	0.0342828	0.02669	0.0275233	0.0265654	0.0290981	0.03455	0.02494	0.0255897	0.0266597	0.0345151	0.03862	0.0289648	0.0343513	0.0328901	0.02642	0.02828	0.03465	0.02956	0.02953	0.0266646	0.03501	0.03447	0.02615	0.0312	0.0220864	0.02985	0.03372	0.0312097	0.0242008	0.0275158	0.0285201	0.0277882	0.0294074	0.02225	0.0253385	0.0284446	0.02319	0.02324	0.0275828	0.0331417
NKAIN2	NM_001040214	1.34468	0.0423796	0.00871806	0.0340491	0.00521645		0.0369279	0.0439499	0.067	0.0427587	0.0470917	0.0415	0.04861	0.04056	0.0537937	0.04563	0.036078	0.04102	0.02669	0.04378	0.0467073	0.0422167	0.03654	0.0460398	0.0494128	0.0379929	0.04972	0.0381966	0.0397924	0.0434842	0.03435	0.0298648	0.03692	0.04754	0.05519	0.02203	0.0327572	0.0351809	0.03354	0.03102	0.0306833	0.03886	0.0429	0.03921	0.02471	0.03163	0.0351895	0.0401542
ZNF677	NM_182609	1.34389	0.0701237	0.0144946	0.0550607	0.0112949		0.0662545	0.056535	0.107881	0.05216	0.07212	0.0545184	0.0657878	0.0793628	0.0875643	0.0715917	0.054375	0.0695086	0.064715	0.06777	0.072482	0.083335	0.0533858	0.0764001	0.07235	0.0692561	0.0735334	0.07997	0.06372	0.08491	0.050701	0.0354	0.0632828	0.089895	0.0810029	0.0839429	0.053482	0.0450132	0.0668168	0.0547787	0.0554238	0.0794857	0.0487231	0.04533	0.0590887	0.042465	0.05332	0.0609408
MAP3K8	NM_005204	1.33783	0.0416565	0.00700766	0.0347085	0.00480231		0.0331578	0.0430766	0.03976	0.043906	0.0500085	0.0486494	0.04651	0.0457606	0.0307925	0.051529	0.0415268	0.0425186	0.0546278	0.0439202	0.04178	0.0346656	0.0554729	0.0360428	0.0495367	0.036095	0.0382025	0.0398075	0.0529519	0.0349303	0.0327708	0.0330469	0.03786	0.0350815	0.0382871	0.0374205	0.0331331	0.0340991	0.042614	0.0403015	0.0313367	0.036299	0.0397504	0.0304309	0.029175	0.029945	0.0393756	0.0427927
PNMA2	NM_007257	1.3378	0.0765006	0.0200403	0.0581372	0.0101248		0.05657	0.05474	0.12338	0.0644566	0.117798	0.06167	0.0784257	0.102709	0.0845313	0.0569742	0.0472501	0.0783492	0.0858622	0.10149	0.0717785	0.0765937	0.0676301	0.05866	0.0661688	0.0568259	0.108903	0.0731682	0.0711001	0.069299	0.0572335	0.04981	0.0851143	0.0823904	0.0944523	0.0916822	0.0513274	0.05172	0.0810594	0.051929	0.0586244	0.0583453	0.0689373	0.0601033	0.0514913	0.047835	0.0593268	0.0607914
MIR632	NR_030362	1.3344	0.0645734	0.0195583	0.0442959	0.0152886		0.0471873	0.0568043	0.0716284	0.0550798	0.0752046	0.062206	0.0833809	0.0838939	0.0442853	0.0794584	0.0412182	0.0690818	0.0867503	0.0752887	0.0690355	0.0435644	0.0516884	0.0345224	0.0684025	0.0512473	0.0816004	0.11286	0.066534	0.0382804	0.0504076	0.0369071	0.0954665	0.0434504	0.0800133	0.0817521	0.0357893	0.0309773	0.0438593	0.0204074	0.0472641	0.0411154	0.0528937	0.0785446	0.0437006	0.0484071	0.0618444	0.0441923
GMNC	NM_001146686	1.33288	0.0626917	0.0160194	0.047834	0.00863829		0.07625	0.05498	0.10469	0.0609242	0.07437	0.0415868	0.08635	0.0682284	0.07717	0.05244	0.052	0.07664	0.0601	0.0596784	0.061924	0.04696	0.07209	0.04895	0.063472	0.0402268	0.0700698	0.0756155	0.0494274	0.06286	0.05701	0.03564	0.0496999	0.0806531	0.08189	0.0388554	0.04157	0.04907	0.0599151	0.0485	0.05131	0.06042	0.0525101	0.04194	0.0353748	0.03773	0.05235	0.05066
NTN4	NM_021229	1.32968	0.0245525	0.00641992	0.018741	0.00309588		0.0183384	0.0151086	0.02757	0.0250511	0.0371158	0.0157374	0.0210828	0.0173575	0.02929	0.02024	0.025398	0.0230668	0.01895	0.0253	0.0217788	0.0276868	0.0329447	0.0273646	0.02281	0.0191523	0.0305142	0.02767	0.0226746	0.0275145	0.0101065	0.0240453	0.0239455	0.0284947	0.03021	0.040056	0.0185942	0.0203148	0.01767	0.0144093	0.0228631	0.02383	0.0174	0.0179802	0.0145594	0.0197889	0.02784	0.02791
JPH3	NM_020655	1.32444	0.0359873	0.00719376	0.0296279	0.00305294		0.031269	0.03371	0.05724	0.0292005	0.04239	0.03836	0.0439031	0.03768	0.0288096	0.0255802	0.0302853	0.035188	0.0318465	0.0368502	0.039703	0.0396085	0.035825	0.0328939	0.0351102	0.0297201	0.046599	0.0376806	0.0356116	0.0398885	0.0264994	0.0284934	0.02271	0.0411388	0.04258	0.0432458	0.0288053	0.026908	0.0293812	0.0295497	0.0327313	0.02716	0.0320832	0.0278105	0.0357894	0.0260607	0.0328969	0.033908
CCNC	NM_001013399	1.32392	0.0391357	0.0116569	0.0282646	0.00653061		0.0387	0.0205885	0.05571	0.031744	0.0426803	0.0532326	0.0317724	0.0342014	0.0244782	0.0209882	0.0472576	0.0527196	0.0306262	0.0345552	0.027903	0.0271262	0.0506606	0.0215576	0.0317416	0.0470826	0.0544007	0.0518274	0.05028	0.0318625	0.0499775	0.0327682	0.04926	0.05701	0.0421576	0.0292	0.0286756	0.0227117	0.0273411	0.028105	0.0275677	0.0275099	0.0454173	0.0241316	0.0291516	0.0220341	0.0255906	0.0283091
DUOX1	NM_017434	1.32108	0.148856	0.0453551	0.109387	0.0173559		0.103935	0.13734	0.25401	0.11142	0.17843	0.1775	0.13592	0.18291	0.16702	0.1099	0.08825	0.1541	0.15459	0.17341	0.259928	0.112205	0.14948	0.10669	0.11654	0.09414	0.21422	0.13018	0.14935	0.12052	0.11641	0.104131	0.10031	0.21347	0.17508	0.17428	0.105734	0.09675	0.12876	0.12326	0.118717	0.13372	0.11292	0.09714	0.09963	0.07724	0.103856	0.123046
WWP1	NM_007013	1.32059	0.0277893	0.0038596	0.0234669	0.00366046		0.02764	0.03538	0.02925	0.0249	0.02823	0.02419	0.02298	0.02655	0.02976	0.02817	0.0228696	0.02747	0.02225	0.02587	0.02786	0.02968	0.03135	0.02889	0.02979	0.03209	0.03285	0.02082	0.02412	0.02599	0.02276	0.03271	0.02276	0.03228	0.03179	0.03243	0.02397	0.02263	0.02484	0.02184	0.0278042	0.02134	0.02876	0.02202	0.0159	0.0255647	0.02543	0.0297452
GID8	NM_017896	1.30395	0.0240815	0.00341839	0.0198402	0.00398811		0.0229292	0.02817	0.0239257	0.02457	0.026612	0.02872	0.02804	0.0250142	0.0251721	0.025276	0.0234312	0.0248052	0.0242867	0.0248893	0.0262634	0.0226359	0.0158941	0.0252458	0.02138	0.0305513	0.02845	0.0211401	0.02341	0.0269	0.0185493	0.0245983	0.0172187	0.02436	0.01993	0.020076	0.0267523	0.021415	0.0232859	0.0183904	0.0217	0.02042	0.0194419	0.0186086	0.0163949	0.0119934	0.025095	0.02948
C5orf45	NM_016175	1.29745	0.0138367	0.00266017	0.0110541	0.00220432		0.0133275	0.0101809	0.010395	0.0157062	0.013835	0.012175	0.013216	0.0135	0.0118155	0.0140792	0.017645	0.00919495	0.0113537	0.0139267	0.0155923	0.01925	0.0104916	0.0170949	0.0139463	0.0134496	0.012495	0.012415	0.0149811	0.01799	0.012275	0.0187138	0.0098276	0.015095	0.015459	0.015675	0.010365	0.01257	0.0105124	0.0103811	0.0129461	0.00988597	0.01541	0.011275	0.0100433	0.0071524	0.0176145	0.01031
CRACR2B	NM_173584	1.29585	0.0264271	0.00489821	0.0215792	0.00350442		0.0266068	0.02334	0.03039	0.0206451	0.0273	0.0258955	0.03731	0.01901	0.02238	0.0263477	0.0283571	0.02883	0.0247	0.02795	0.0259	0.02245	0.0312902	0.02538	0.03777	0.0253	0.02822	0.027498	0.02542	0.03729	0.0245552	0.0285451	0.0191527	0.01943	0.02337	0.02218	0.0242087	0.0204873	0.0221554	0.01881	0.0219	0.0291505	0.01815	0.02115	0.01678	0.023	0.0282011	0.0291273
MMACHC	NM_015506	1.29382	0.0240403	0.00304225	0.0211	0.00202685		0.025621	0.030165	0.0243	0.0211139	0.0203704	0.0227483	0.026046	0.02196	0.027225	0.019815	0.0225545	0.0172523	0.0263224	0.02567	0.023815	0.025625	0.026675	0.0255996	0.0273088	0.0252399	0.0220274	0.02246	0.02284	0.027965	0.020105	0.0226442	0.0209911	0.022265	0.0299153	0.0245677	0.024005	0.02315	0.01911	0.0204	0.022507	0.0191305	0.022729	0.0209096	0.0177407	0.0213185	0.0294	0.024304
GLDC	NM_000170	1.29203	0.0509815	0.0155366	0.0372337	0.0071543		0.033816	0.0529737	0.086421	0.0389499	0.0793757	0.0664241	0.0538444	0.0694417	0.047739	0.0416389	0.0341462	0.0358288	0.0571362	0.0417071	0.0450803	0.0405326	0.0469589	0.0764461	0.0340816	0.0459287	0.066749	0.040963	0.0324221	0.0380126	0.0618944	0.0327824	0.0437313	0.0751661	0.0608185	0.0484355	0.0290946	0.0344888	0.0420763	0.0346294	0.03648	0.0438022	0.0490823	0.0435516	0.0268243	0.0323073	0.0273922	0.0433523
PPP1R15A	NM_014330	1.28815	0.0272724	0.00339287	0.0236238	0.00302601		0.0256247	0.02477	0.03007	0.0243338	0.0262223	0.02351	0.03153	0.02577	0.0306681	0.02376	0.0283	0.0323	0.02759	0.0298	0.0295	0.0276229	0.02175	0.03021	0.03048	0.03186	0.0214	0.0333	0.02841	0.0289328	0.0218921	0.0288593	0.02407	0.0255	0.0274194	0.0227155	0.01959	0.02493	0.02436	0.02358	0.0271252	0.02164	0.02382	0.029363	0.02077	0.02106	0.0319897	0.03159
MIR339	NR_029898	1.2822	0.794864	0.0275852	0.825324	0.0261971		0.750246	0.801836	0.756397	0.775474	0.749533	0.831629	0.815631	0.807704	0.795534	0.745273	0.805625	0.807242	0.807947	0.778747	0.811252	0.800004	0.815573	0.85683	0.796484	0.834808	0.760518	0.752577	0.822592	0.791492	0.809689	0.80529	0.804241	0.769853	0.797991	0.78791	0.771512	0.856927	0.819933	0.818984	0.851639	0.843852	0.836837	0.839618	0.816092	0.797847	0.786489	0.719071
TSC22D4	NM_030935	1.28161	0.0186352	0.00425979	0.0231358	0.00366937		0.0234528	0.01195	0.0152537	0.01564	0.01784	0.01414	0.0189166	0.02506	0.0109075	0.0175426	0.0206498	0.01791	0.01545	0.01755	0.0172664	0.0262675	0.01645	0.0239689	0.02089	0.01551	0.02109	0.0167058	0.02115	0.0255596	0.01256	0.0273709	0.01627	0.02041	0.01885	0.0164727	0.0268218	0.0243427	0.01949	0.02678	0.0249936	0.02101	0.02455	0.01924	0.01696	0.02717	0.0235481	0.0266412
PTBP1	NM_002819	1.27686	0.0255975	0.00518652	0.0212605	0.00160069		0.02322	0.02062	0.02223	0.02624	0.038165	0.030155	0.02568	0.022455	0.02171	0.023755	0.01834	0.02108	0.02133	0.021415	0.02366	0.02716	0.031235	0.02143	0.030135	0.03834	0.036325	0.02724	0.02476	0.02383	0.02298	0.02819	0.021035	0.025095	0.02139	0.028725	0.02301	0.022335	0.020175	0.02123	0.023385	0.019025	0.02292	0.019115	0.020405	0.021005	0.0239	0.023665
PTH2R	NM_005048	1.27575	0.105304	0.026145	0.0810316	0.0154935		0.11563	0.08795	0.16795	0.10738	0.151	0.09485	0.11554	0.12567	0.134059	0.0801	0.08804	0.13113	0.0831	0.11852	0.112894	0.10342	0.0980514	0.10514	0.123289	0.0804813	0.146865	0.12599	0.0738123	0.070683	0.07785	0.04931	0.0980588	0.103279	0.101556	0.08752	0.06664	0.05546	0.106353	0.09333	0.08255	0.100967	0.07371	0.07841	0.0749019	0.0779943	0.06727	0.08074
ZNRF3	NM_032173	1.27531	0.0405417	0.0118162	0.030374	0.00474402		0.04763	0.03533	0.0577	0.0351	0.03374	0.04731	0.04529	0.05582	0.0433	0.03424	0.07292	0.02922	0.02873	0.04782	0.03165	0.04596	0.03296	0.04445	0.03906	0.0346	0.05912	0.04247	0.02532	0.03515	0.02645	0.05882	0.0317	0.02329	0.0425	0.0286	0.03114	0.0322	0.03312	0.02296	0.0254	0.03916	0.03378	0.02718	0.03169	0.02711	0.05573	0.05798
RMND5B	NM_022762	1.27227	0.0358185	0.00503684	0.028553	0.00759019		0.03208	0.04235	0.03822	0.0299842	0.03949	0.04368	0.03779	0.03998	0.04084	0.03682	0.03785	0.0284	0.03965	0.03829	0.03194	0.03001	0.03702	0.02716	0.03585	0.0398	0.04219	0.0345	0.04109	0.03487	0.03058	0.02421	0.03563	0.03233	0.04098	0.03097	0.02018	0.0362	0.01756	0.0252	0.03125	0.0344301	0.03775	0.03053	0.03385	0.01858	0.0339178	0.02935
CD101	NM_004258	1.27162	0.049993	0.0236547	0.0292322	0.0108788		0.0529701	0.0288255	0.131505	0.0568997	0.056135	0.0466832	0.0294479	0.0587197	0.0284442	0.0534116	0.0430566	0.0475216	0.0561476	0.0623359	0.0266731	0.033973	0.0289886	0.0398984	0.0568812	0.0434273	0.048639	0.039719	0.0357638	0.036119	0.0314947	0.0273929	0.0359015	0.0757895	0.107099	0.0799277	0.030957	0.0237875	0.0289786	0.0396687	0.0162526	0.0158693	0.0252915	0.0507839	0.0235136	0.0372194	0.0303263	0.0407749
SLCO2A1	NM_005630	1.26809	0.0496822	0.0129374	0.035995	0.0113178		0.05446	0.04496	0.07186	0.03764	0.04384	0.05314	0.05226	0.06899	0.05603	0.04821	0.04531	0.05339	0.07021	0.04552	0.07075	0.04884	0.04715	0.03419	0.02939	0.06164	0.07529	0.04158	0.05083	0.0499167	0.03766	0.04633	0.02768	0.05678	0.03764	0.02898	0.03827	0.0364	0.02698	0.02398	0.04702	0.04263	0.04275	0.05518	0.02682	0.01992	0.04758	0.05998
NFYC-AS1	NR_024567	1.26197	0.0250747	0.00477645	0.0195818	0.00500028		0.0272167	0.0214027	0.0292897	0.0279096	0.0245575	0.0214042	0.0238788	0.031703	0.0161978	0.027428	0.028856	0.0206874	0.0320831	0.032043	0.0268707	0.0236904	0.0234063	0.0259247	0.0275956	0.0140586	0.0283802	0.0298689	0.0241156	0.0292706	0.0152539	0.0244656	0.0187199	0.0228293	0.0246195	0.0285144	0.0289622	0.0215855	0.0202211	0.0273567	0.0171465	0.0160881	0.0142313	0.0176297	0.0164165	0.0161808	0.0244583	0.0239968
NRCAM	NM_001037133	1.26163	0.9129	0.0181423	0.930325	0.0123366		0.870508	0.919888	0.88976	0.938268	0.937769	0.903813	0.919224	0.92453	0.890709	0.921433	0.92636	0.909698	0.926981	0.899613	0.920311	0.899025	0.922136	0.938414	0.918671	0.910263	0.876316	0.901913	0.922092	0.917298	0.936452	0.90573	0.928982	0.898041	0.925842	0.886967	0.91625	0.912724	0.941409	0.938965	0.911954	0.934878	0.928515	0.933851	0.941631	0.943076	0.934946	0.870002
MIPEP	NM_005932	1.25736	0.0362917	0.00518751	0.0308786	0.00443831		0.026395	0.0312883	0.0280105	0.0410663	0.0369188	0.0396666	0.0399934	0.0313024	0.0298388	0.0369018	0.031363	0.043372	0.0383726	0.0395711	0.0347469	0.0332785	0.0320831	0.0353234	0.0386038	0.040675	0.03892	0.0465239	0.0375025	0.0305351	0.0348895	0.0378206	0.031105	0.0357636	0.04841	0.03851	0.0242514	0.0268488	0.0320294	0.0319782	0.0322905	0.0289821	0.03916	0.036255	0.0287746	0.0282159	0.0337257	0.0395304
COIL	NM_004645	1.25728	0.0376145	0.00946934	0.0279013	0.00777248		0.0405347	0.0359743	0.051123	0.0313455	0.0404697	0.0424471	0.0209304	0.0284293	0.0318265	0.0359872	0.0376934	0.0442522	0.0414175	0.0438717	0.0414084	0.0366099	0.0215373	0.034152	0.0467587	0.0642616	0.0356251	0.0395112	0.0327548	0.0480665	0.0360397	0.0262895	0.0232005	0.0272984	0.0508208	0.0377988	0.027546	0.0373386	0.0206923	0.0264344	0.0280065	0.0218402	0.0306871	0.04303	0.0267474	0.0166908	0.0339047	0.0382214
CTAGE11P	NR_027466	1.25671	0.924039	0.0143868	0.937886	0.00990803		0.91445	0.947623	0.91148	0.92547	0.94136	0.92987	0.91769	0.9046	0.941674	0.90957	0.949288	0.91953	0.94677	0.92467	0.94219	0.92407	0.90722	0.93314	0.91099	0.931003	0.90195	0.91885	0.928307	0.90597	0.929309	0.91651	0.925401	0.9057	0.91221	0.94431	0.94754	0.94815	0.943913	0.93431	0.92716	0.93242	0.94921	0.93657	0.91907	0.94052	0.92657	0.9077
TRIM71	NM_001039111	1.25563	0.0383286	0.00639438	0.0326438	0.00325366		0.0302027	0.0308643	0.0580286	0.03663	0.0427185	0.0333595	0.04324	0.03457	0.04736	0.0343523	0.02987	0.041034	0.0415722	0.03934	0.0456837	0.0385253	0.04231	0.0385241	0.0423312	0.0376577	0.04004	0.0366294	0.02969	0.0398069	0.0335014	0.0375871	0.0278054	0.037825	0.0324427	0.046355	0.0279576	0.0333569	0.030935	0.0380127	0.0320426	0.0370094	0.0350736	0.030973	0.0291097	0.0319675	0.04107	0.0392877
MAP3K10	NM_002446	1.25477	0.0312892	0.00435215	0.0269653	0.00329531		0.0254645	0.0294403	0.03281	0.035557	0.029452	0.0281112	0.035254	0.0345642	0.04222	0.02916	0.02665	0.0287361	0.03014	0.03088	0.0339	0.0296501	0.0378	0.0252433	0.03454	0.0272279	0.0289925	0.0356545	0.0299536	0.032116	0.0216292	0.0313	0.030412	0.0391327	0.0312025	0.0314836	0.0235	0.025402	0.0257261	0.0310114	0.0227031	0.027657	0.02882	0.0333137	0.02556	0.02596	0.03458	0.0366596
MYCN	NM_005378	1.24883	0.0275076	0.00489687	0.0230189	0.00287909		0.027395	0.0198451	0.0380471	0.0238462	0.0272334	0.0310627	0.0251889	0.0241663	0.0311221	0.0266113	0.0302808	0.030325	0.0192991	0.020385	0.0325061	0.0307288	0.0276894	0.0258046	0.0241498	0.0281755	0.0312306	0.029735	0.0293035	0.0341733	0.014649	0.0276565	0.0236187	0.0334224	0.0289792	0.0285987	0.0255627	0.0234017	0.0192492	0.022175	0.0268324	0.0229122	0.02697	0.02228	0.0224839	0.0183216	0.0239569	0.0313897
SHISA2	NM_001007538	1.24799	0.100727	0.0199726	0.0791244	0.0186804		0.0962	0.10529	0.148371	0.0749681	0.113924	0.0959027	0.14217	0.112105	0.115138	0.104373	0.115039	0.0996878	0.11756	0.14065	0.0847246	0.08676	0.0948165	0.06822	0.105852	0.085119	0.0972711	0.0864548	0.0982533	0.08936	0.0918983	0.06901	0.11386	0.0977693	0.0988359	0.07222	0.05636	0.06474	0.102015	0.07662	0.08573	0.107934	0.09371	0.0839039	0.0652812	0.05495	0.05957	0.0679
TIGD6	NM_030953	1.23183	0.0284628	0.0029567	0.0254151	0.00251752		0.0282291	0.0261829	0.0329928	0.0274085	0.025699	0.0268238	0.0288859	0.0261806	0.022395	0.0269458	0.02874	0.0262908	0.028795	0.0284259	0.02882	0.0282071	0.0294914	0.03064	0.0345761	0.0307079	0.03179	0.0299155	0.0312432	0.0298635	0.0213272	0.0297935	0.0247473	0.030784	0.032395	0.0255858	0.0266748	0.0278146	0.02816	0.0231558	0.0258133	0.02345	0.028675	0.0260678	0.0214905	0.0228495	0.0265417	0.0267821
ARHGAP8	NM_181335	1.22812	0.0704899	0.0137945	0.0584904	0.00664815		0.054835	0.0663324	0.111193	0.0699677	0.078894	0.0767167	0.0919823	0.073	0.062819	0.044006	0.0598284	0.0788292	0.0601469	0.0758369	0.0864269	0.0501889	0.0660911	0.0603051	0.07194	0.0656515	0.079746	0.0697879	0.0792529	0.063315	0.0553135	0.0520383	0.0729392	0.0744801	0.0750236	0.08781	0.04838	0.0508664	0.0687025	0.0570226	0.054795	0.0576296	0.0665038	0.0635997	0.0623206	0.0550835	0.053925	0.0501216
NHLRC3	NM_001012754	1.22468	0.0174746	0.00291319	0.0148924	0.0015498		0.0139439	0.01606	0.0170337	0.0149443	0.0193287	0.0173357	0.0179434	0.015289	0.0134281	0.0192165	0.0204233	0.0129321	0.01528	0.01489	0.01752	0.02239	0.01925	0.0219207	0.01777	0.01802	0.0209426	0.0151654	0.0168822	0.02218	0.0112868	0.02101	0.01663	0.01619	0.0175704	0.02146	0.0150907	0.0156777	0.01363	0.01557	0.0153615	0.01692	0.01229	0.0160235	0.0125203	0.0158403	0.0259329	0.0252672
TPM1	NM_000366	1.2231	0.065192	0.0108447	0.0552521	0.00662979		0.06062	0.0559	0.07931	0.05835	0.0773269	0.0738821	0.0609543	0.0786327	0.09946	0.0757755	0.05637	0.0580106	0.06148	0.0649429	0.06385	0.0677	0.0534966	0.07118	0.0496024	0.0660519	0.06223	0.0672	0.05047	0.0667564	0.05214	0.05721	0.05219	0.0678395	0.0719187	0.0749104	0.04986	0.04421	0.05998	0.0512246	0.06127	0.05453	0.0519305	0.06593	0.05235	0.0612355	0.07132	0.07048
LINC00930	NR_021493	1.22308	0.925106	0.0155394	0.938584	0.00745651		0.864504	0.92657	0.922434	0.93256	0.928397	0.904537	0.926038	0.9342	0.934911	0.915062	0.939315	0.92027	0.92294	0.939209	0.913662	0.906525	0.926258	0.927013	0.922551	0.922824	0.937941	0.926109	0.93134	0.930204	0.924056	0.931834	0.952003	0.941466	0.910813	0.93762	0.947099	0.930219	0.950888	0.933248	0.93119	0.938524	0.930173	0.945628	0.940324	0.938548	0.933912	0.909038
LOC727896	NR_026659	1.21267	0.945184	0.0123527	0.932865	0.00988411		0.938356	0.936214	0.952828	0.956364	0.919519	0.942369	0.946564	0.955676	0.951261	0.952877	0.955821	0.936575	0.930143	0.943828	0.943288	0.963112	0.947074	0.909587	0.950342	0.924455	0.954142	0.94754	0.950318	0.947241	0.940761	0.965502	0.947569	0.943501	0.959693	0.943006	0.920519	0.931088	0.933935	0.944352	0.929448	0.95074	0.924863	0.941697	0.929417	0.922594	0.947567	0.930686
[truncated: 35 more columns]

## Sheet: Table S2b
Table S2b
							No	1	2	3	4	5	6	7	8	9	10	11	12	13	14	15	16	17	18	19	20	21	22	23	24	25	26	27	28	29	30	31	32	33	34	35	36	37	38	39	40	41	42
							diagnosis	HC	HC	HC	HC	HC	HC	HC	HC	HC	HC	HC	HC	HC	HC	HC	HC	HC	HC	HC	HC	HC	HC	HC	HC	HC	HC	HC	HC	HC	HC	AOD	AOD	AOD	AOD	AOD	AOD	AOD	AOD	AOD	AOD	LOD	LOD
							Sex	F	M	F	F	M	F	M	M	M	F	M	F	M	M	F	M	F	M	F	F	F	F	F	F	M	M	F	M	F	F	M	M	M	M	M	F	F	F	F	F	F	F
							age	63	77	65	66	66	60	73	72	71	70	62	61	74	78	68	62	65	60	59	68	72	58	62	53	54	54	51	54	50	51	56	54	50	52	53	63	51	71	60	50	61	61
							age_at_onset	NA	NA	NA	NA	NA	NA	NA	NA	NA	NA	NA	NA	NA	NA	NA	NA	NA	NA	NA	NA	NA	NA	NA	NA	NA	NA	NA	NA	NA	NA	38	32	25	38	30	30	46	45	49	24	59	53
							Duration	NA	NA	NA	NA	NA	NA	NA	NA	NA	NA	NA	NA	NA	NA	NA	NA	NA	NA	NA	NA	NA	NA	NA	NA	NA	NA	NA	NA	NA	NA	9	4	5	9	6	9	1	2	23	2	12	6
							episodes	NA	NA	NA	NA	NA	NA	NA	NA	NA	NA	NA	NA	NA	NA	NA	NA	NA	NA	NA	NA	NA	NA	NA	NA	NA	NA	NA	NA	NA	NA	2	2	6	NA	2	2	2	3	2	6	2	9
							WBC	4110	7460	3360	3210	5620	5810	4670	4870	3730	4040	5070	3710	5070	9480	4210	4840	5110	4460	3530	4070	6790	3730	6340	4470	5210	6490	3170	6850	4140	4220	6240	4570	6830	5170	5510	2100	2850	3870	4530	5900	6330	5360
							Neutrophils	NA	73.7	41.9	50.8	61.2	49.3	54.6	60	60.3	57	NA	NA	NA	61.5	57.4	54.6	53	63.3	56.7	73	52.3	57.1	71.6	50.5	65.7	74.4	42.3	52.8	53.9	61.9	NA	52.7	53.5	55.8	48.9	51	54.3	74	70.2	65.6	63.5	56.4
							lymphocytes	NA	21.2	49.4	38.6	30.6	43.5	31	29.2	29	31.2	NA	NA	NA	30.9	37.5	34.7	39.7	27.8	36.8	19.9	38.9	35.1	22.7	36.7	25.1	18.5	47.9	41	38.9	28.9	NA	37.9	33.5	33.5	44.5	37.1	37.9	20.2	27.4	25.6	29.7	38.2
							Eosinophils	NA	1.2	3.9	2.5	3.2	1.4	6.9	4.9	2.9	5.7	NA	NA	NA	1.5	1.2	6	2.2	3.1	2	3.2	3.8	1.3	1.4	6.7	2.7	1.4	2.2	2.3	1.2	2.4	NA	2.8	6.4	2.5	2	5.7	2.8	0.3	0.2	3.9	1.3	0.9
							Basophil	NA	0.1	0.3	0.6	0.4	0.3	0.6	0.4	0.3	0.7	NA	NA	NA	0.3	1	1	0.6	0.4	0.3	0.2	0.7	0.3	0.8	0.7	0.2	0.3	0.3	0.4	0.2	0.2	NA	1.1	0.6	0.8	0.2	0.5	0.4	0.3	0.2	0.5	0.3	0.4
							Monocytes	NA	3.8	4.5	7.5	4.6	5.5	6.9	5.5	7.5	5.4	NA	NA	NA	5.8	2.9	3.7	4.5	5.4	4.2	3.7	4.3	6.2	3.5	5.4	6.3	5.4	7.3	3.5	5.8	6.6	NA	5.5	6	7.4	4.4	5.7	4.6	5.2	2	4.4	5.2	4.1
							SIGH.D	2	1	0	4	0	1	1	0	1	0	1	1	0	0	0	1	0	0	0	0	0	1	2	1	0	0	2	1	0	1	19	20	23	23	21	23	25	19	24	20	21	29
GENE_SYMBOL	RefSeq_ACCESSION	Fisher Ratio LOD vs HC	HC average	HC SD	LOD average	LOD SD
GNAT1	NM_000172	1.53062	0.843177	0.0155256	0.823975	0.0155158		0.85933	0.84238	0.87168	0.84607	0.83979	0.83727	0.83456	0.86083	0.83913	0.85073	0.82486	0.8647	0.8656	0.84611	0.8518	0.85898	0.83608	0.84091	0.839115	0.82395	0.82365	0.86293	0.82801	0.831183	0.81046	0.84238	0.8589	0.84931	0.81463	0.839986	0.8554	0.837697	0.837701	0.83651	0.84475	0.83315	0.84695	0.85393	0.82899	0.83808	0.83366	0.803878
PDE4A	NM_001111309	1.32357	0.0862012	0.0254377	0.0610779	0.0175122		0.0564828	0.0622663	0.120195	0.0706613	0.0895971	0.0868678	0.118067	0.102927	0.120574	0.0718814	0.0446647	0.132159	0.12299	0.0903437	0.0850169	0.0529068	0.0941325	0.0448371	0.0989719	0.09015	0.0971851	0.0979152	0.0771241	0.0813973	0.078598	0.0388438	0.0534759	0.0937718	0.0924035	0.119629	0.0516966	0.0458802	0.145925	0.0990226	0.0556399	0.0569519	0.0668639	0.0667504	0.0585789	0.0773377	0.0528321	0.0579106
SSR1	NM_003144	1.2743	0.0276783	0.00452034	0.0320869	0.00317333		0.0292771	0.027105	0.0288688	0.0246878	0.0346038	0.0249458	0.0266293	0.0283039	0.0244564	0.0239451	0.0290175	0.0309089	0.0261558	0.0276671	0.0258953	0.0303046	0.0316957	0.0296985	0.0282955	0.0191315	0.0322334	0.0358661	0.026961	0.0303993	0.016395	0.0346206	0.0230083	0.0310199	0.029145	0.0191069	0.0326486	0.0265336	0.027045	0.0338392	0.0264507	0.0282733	0.028927	0.0293611	0.0252199	0.023222	0.0304645	0.034566
SGMS2	NM_152621	1.27146	0.861646	0.02503	0.829627	0.0314018		0.81606	0.826027	0.877601	0.903384	0.868651	0.862151	0.878403	0.876946	0.855146	0.883232	0.866464	0.868709	0.871363	0.876315	0.862492	0.818259	0.895445	0.823123	0.877113	0.839557	0.845125	0.895478	0.84543	0.838439	0.907253	0.856913	0.867327	0.824709	0.875527	0.846727	0.816029	0.813522	0.842128	0.896314	0.794138	0.85353	0.875046	0.800697	0.88528	0.879925	0.755594	0.829595
ZBP1	NM_030776	1.17182	0.0467069	0.0110266	0.0372607	0.00554129		0.0524365	0.0470969	0.0752508	0.0376146	0.0654136	0.0410571	0.0631887	0.0427519	0.028165	0.0488043	0.0384404	0.0574016	0.0466611	0.0444949	0.0667491	0.03668	0.0358869	0.0362065	0.0411933	0.0456289	0.0526393	0.0522442	0.0426264	0.0393413	0.0540807	0.0349145	0.0297959	0.0497821	0.0485748	0.0460848	0.0319984	0.0360264	0.0903529	0.0408328	0.035296	0.100005	0.0438743	0.0412944	0.042267	0.0343193	0.0341843	0.0348147
CYP27A1	NM_000784	1.14966	0.0955776	0.0189197	0.0754846	0.0185575		0.07221	0.0668692	0.115012	0.0809881	0.14108	0.1062	0.109368	0.113345	0.09858	0.08066	0.1054	0.09473	0.0944387	0.0853171	0.09794	0.07482	0.0986298	0.11603	0.08896	0.10036	0.105994	0.10893	0.0721908	0.0932747	0.0782809	0.06881	0.0738	0.07875	0.11248	0.133878	0.0811	0.05479	0.123822	0.0772691	0.08148	0.08761	0.11205	0.07737	0.07508	0.05757	0.06233	0.07058
DCLRE1A	NM_014881	1.14424	0.0158698	0.00255833	0.0185831	0.00251457		0.018701	0.013925	0.0147709	0.0137146	0.0134729	0.0125039	0.0163697	0.01626	0.012745	0.0178844	0.0164798	0.0142066	0.0134459	0.0125435	0.0163597	0.0209215	0.0170279	0.0198999	0.0153857	0.0170337	0.0177468	0.0159517	0.015905	0.0185224	0.0114842	0.0209548	0.0133112	0.0150044	0.0191505	0.01441	0.0174722	0.0173788	0.0123172	0.0151289	0.0183816	0.0138109	0.0174335	0.0174476	0.0149405	0.0164183	0.0220313	0.0221463
FZD9	NM_003508	1.12191	0.713964	0.0585475	0.651724	0.0589747		0.6694	0.71271	0.74934	0.76227	0.772664	0.69781	0.67471	0.64238	0.66185	0.74722	0.65366	0.63439	0.70416	0.752508	0.857105	0.72306	0.69047	0.734172	0.69079	0.81101	0.7063	0.67788	0.78585	0.760615	0.61508	0.60807	0.758939	0.69196	0.69502	0.77753	0.79231	0.763655	0.63232	0.60816	0.68475	0.6998	0.61482	0.51991	0.64699	0.67912	0.65453	0.65674
LIPN	NM_001102469	1.06663	0.227672	0.0789023	0.15838	0.0526989		0.112739	0.133791	0.381374	0.283937	0.322036	0.227205	0.275184	0.269429	0.234615	0.229524	0.129315	0.259341	0.248409	0.281798	0.266647	0.108142	0.286963	0.0821806	0.292386	0.204591	0.321744	0.288783	0.20569	0.130499	0.221543	0.0599967	0.19299	0.214811	0.309967	0.254518	0.10937	0.113752	0.315021	0.258497	0.185354	0.26924	0.13068	0.16653	0.230542	0.206037	0.0954209	0.125509
AMD1	NM_001634	1.06652	0.0129722	0.00318568	0.016045	0.00274907		0.0140855	0.01294	0.0140055	0.00758151	0.0114607	0.010685	0.0119345	0.0110729	0.00879703	0.0126249	0.0176532	0.0104148	0.0108812	0.0121874	0.015645	0.0182956	0.0102228	0.01607	0.0128155	0.0123245	0.01118	0.00847141	0.0123924	0.0184698	0.008755	0.0185062	0.014745	0.0108352	0.0158015	0.0183119	0.01281	0.0166254	0.014485	0.0161702	0.018515	0.0118486	0.0150403	0.01403	0.00709509	0.0121138	0.0178158	0.0206499
GGTA1P	NR_003191	1.05359	0.137568	0.0390492	0.103067	0.0271056		0.127949	0.104188	0.257054	0.137103	0.188987	0.148989	0.150809	0.133396	0.16461	0.104743	0.0932749	0.174776	0.145304	0.128622	0.171416	0.110745	0.121475	0.0950483	0.140446	0.106456	0.173379	0.155178	0.0938668	0.149963	0.116254	0.0492194	0.0980231	0.167097	0.170881	0.147804	0.0960152	0.0855847	0.161163	0.155033	0.136327	0.165329	0.0790337	0.127488	0.0882308	0.109162	0.0726085	0.11361
SIRPB2	NM_001122962	1.04863	0.187083	0.0590225	0.131703	0.048638		0.0893034	0.129564	0.272488	0.209728	0.266144	0.209442	0.258287	0.225867	0.217127	0.188794	0.107069	0.205188	0.209802	0.23751	0.231515	0.0937113	0.234813	0.0777052	0.237447	0.168338	0.214711	0.210324	0.178579	0.111695	0.177187	0.0661336	0.14241	0.174903	0.245542	0.22116	0.100905	0.0863394	0.30586	0.232255	0.104394	0.235224	0.143481	0.203624	0.16599	0.179314	0.0860519	0.0880142
ZNF124	NM_003431	1.03886	0.318327	0.106821	0.222356	0.0795055		0.166829	0.227683	0.430986	0.374522	0.416087	0.284145	0.322188	0.329347	0.262531	0.281226	0.178273	0.457588	0.291753	0.332545	0.375647	0.462282	0.359044	0.194344	0.371776	0.240556	0.615385	0.328176	0.25375	0.441764	0.294648	0.0759673	0.250251	0.263071	0.37541	0.292033	0.140037	0.132205	0.42589	0.461984	0.24119	0.368006	0.209458	0.221857	0.289862	0.28267	0.131105	0.165908
NR4A3	NM_173200	1.03408	0.175304	0.064044	0.118098	0.0471993		0.074017	0.115216	0.320441	0.161473	0.24053	0.176308	0.252985	0.229516	0.186473	0.187616	0.0930697	0.179795	0.194294	0.202043	0.253442	0.0860038	0.23072	0.067964	0.237268	0.154999	0.242603	0.205472	0.143663	0.11439	0.184182	0.0561983	0.109418	0.176558	0.202794	0.179657	0.106142	0.0829623	0.327118	0.213343	0.10084	0.170915	0.167997	0.12098	0.180359	0.15548	0.065908	0.101637
CCBL1	NM_004059	1.02978	0.0204825	0.00235207	0.022828	0.00226992		0.0202631	0.0201635	0.021955	0.018525	0.020325	0.022805	0.0197	0.0159535	0.0186048	0.0204092	0.0209497	0.023065	0.01685	0.0170794	0.0234088	0.0218675	0.0212297	0.0209968	0.022675	0.0237014	0.02316	0.0213122	0.020165	0.02159	0.02122	0.0199358	0.0232438	0.014905	0.02186	0.0165562	0.0169353	0.0260819	0.024025	0.0202928	0.02373	0.0180052	0.0188591	0.0189091	0.0225893	0.02244	0.0241387	0.0208476
LRRC8A	NM_001127244	1.02978	0.0204825	0.00235207	0.022828	0.00226992		0.0202631	0.0201635	0.021955	0.018525	0.020325	0.022805	0.0197	0.0159535	0.0186048	0.0204092	0.0209497	0.023065	0.01685	0.0170794	0.0234088	0.0218675	0.0212297	0.0209968	0.022675	0.0237014	0.02316	0.0213122	0.020165	0.02159	0.02122	0.0199358	0.0232438	0.014905	0.02186	0.0165562	0.0169353	0.0260819	0.024025	0.0202928	0.02373	0.0180052	0.0188591	0.0189091	0.0225893	0.02244	0.0241387	0.0208476
DBNDD2	NM_001048221	1.02789	0.0830194	0.0118281	0.0724234	0.00886288		0.0774366	0.0964904	0.08882	0.07788	0.0861	0.08724	0.08077	0.08193	0.10157	0.0791439	0.06754	0.087	0.08561	0.07944	0.08657	0.0776415	0.08638	0.05745	0.08325	0.08923	0.10791	0.0769	0.09583	0.0760989	0.08042	0.0565593	0.06634	0.09027	0.07863	0.10413	0.0622067	0.04568	0.09674	0.0826943	0.0713703	0.08297	0.0758351	0.07405	0.0625644	0.0763789	0.062104	0.0750205
HS6ST1	NM_004807	1.02422	0.139318	0.0355999	0.110181	0.0197604		0.1243	0.09917	0.242111	0.07837	0.15239	0.139251	0.162534	0.155097	0.181712	0.13369	0.09538	0.15599	0.12064	0.144508	0.157812	0.11812	0.144418	0.11172	0.162611	0.06337	0.170653	0.15822	0.151809	0.174995	0.10641	0.09317	0.115075	0.15214	0.160053	0.153822	0.06397	0.07304	0.08765	0.07747	0.10717	0.13144	0.105324	0.08467	0.126954	0.09978	0.07777	0.10519
NUDT12	NM_031438	1.02126	0.08113	0.0430448	0.048656	0.0145725		0.060896	0.076298	0.163613	0.0467452	0.0580284	0.124091	0.192604	0.043669	0.0836346	0.0844065	0.0508849	0.057937	0.035623	0.0532195	0.0519116	0.0650168	0.0815953	0.0298557	0.175309	0.0424966	0.139944	0.0904502	0.0391809	0.0520117	0.0678872	0.0720663	0.106749	0.100294	0.132002	0.0554784	0.0447079	0.0404825	0.0608273	0.0499427	0.0477017	0.0942981	0.0386381	0.125457	0.228323	0.0278548	0.0406857	0.0355953
GPR135	NM_022571	1.02108	0.0506366	0.00919113	0.0426026	0.00647681		0.0485428	0.0400141	0.0713623	0.0457012	0.0522242	0.0476121	0.0654238	0.0452726	0.0495043	0.0561286	0.04852	0.0695185	0.0410127	0.056667	0.0454041	0.04993	0.0529795	0.041845	0.04967	0.0477524	0.0591513	0.0528103	0.0379321	0.050045	0.0468446	0.0372243	0.0391324	0.0541283	0.0465243	0.070221	0.043835	0.0428543	0.0525262	0.0438063	0.0385061	0.0443176	0.0367083	0.0455435	0.0362203	0.041527	0.04032	0.0421595
UTP3	NM_020368	1.01889	0.0145247	0.00272302	0.0180431	0.00410898		0.01656	0.01111	0.0121	0.01321	0.012431	0.01209	0.0115842	0.0148148	0.0137888	0.01405	0.016	0.01016	0.0132105	0.0136232	0.019095	0.0192403	0.0180065	0.0192781	0.01254	0.0140222	0.01298	0.0133	0.01466	0.0167041	0.01021	0.0200585	0.0131033	0.01586	0.01575	0.0162018	0.016436	0.0167348	0.01526	0.0146	0.0162106	0.0156419	0.0165187	0.01069	0.01372	0.00569784	0.02017	0.0288897
GPR84	NM_020370	1.01319	0.214449	0.0774248	0.147696	0.0529283		0.136267	0.164287	0.381263	0.196608	0.313169	0.223041	0.245466	0.264559	0.246418	0.145872	0.104145	0.220295	0.319129	0.266032	0.226192	0.0942155	0.205501	0.0929029	0.209442	0.218321	0.249081	0.372583	0.21289	0.147332	0.228159	0.0511258	0.171515	0.236495	0.266814	0.224357	0.090195	0.139498	0.292851	0.238223	0.122927	0.353144	0.173488	0.147793	0.206208	0.144635	0.0757441	0.105298
TSPAN17	NM_012171	1.00966	0.0325121	0.00382699	0.0381397	0.00693447		0.0327	0.0340712	0.0313578	0.0381413	0.02979	0.03396	0.03983	0.03253	0.031648	0.0277483	0.03294	0.03091	0.03076	0.03054	0.03732	0.03831	0.0363	0.03761	0.03368	0.02861	0.02443	0.03407	0.02743	0.03653	0.02553	0.0284867	0.03149	0.03405	0.03152	0.03307	0.02412	0.02641	0.04509	0.04266	0.0321	0.03214	0.04529	0.03583	0.0315035	0.04157	0.04202	0.03861
TTC7A	NM_020458	1.00918	0.0452481	0.00713447	0.0381617	0.00697289		0.0328965	0.0494287	0.0482309	0.0391709	0.0514929	0.0379068	0.0540986	0.0487754	0.0432373	0.0436862	0.0401789	0.0475512	0.0585704	0.0485947	0.0462397	0.0384521	0.0480432	0.0334643	0.050626	0.0440795	0.0555985	0.0497508	0.0604976	0.0403549	0.041146	0.0307777	0.0434951	0.0417204	0.0445651	0.044813	0.0316513	0.0307961	0.0612075	0.046061	0.0374072	0.0411553	0.0505361	0.0565617	0.0514083	0.0393001	0.0283574	0.0389963
NSUN7	NM_024677	0.994644	0.103835	0.0253224	0.081023	0.0201292		0.080265	0.094765	0.171293	0.0877822	0.142183	0.087806	0.12557	0.105477	0.121958	0.0754274	0.0969832	0.12819	0.103915	0.130103	0.113789	0.0803894	0.112055	0.0718261	0.105272	0.0935274	0.11443	0.10678	0.08841	0.0905258	0.0845299	0.0626825	0.0670659	0.121292	0.152258	0.09851	0.0653128	0.0622052	0.0993767	0.0997759	0.0675344	0.113845	0.077695	0.0975384	0.0683687	0.0692672	0.0601201	0.0799826
CDKN2A	NM_058195	0.991038	0.0633533	0.00969275	0.0549784	0.00689914		0.05122	0.0749	0.07238	0.0582	0.08848	0.06634	0.06513	0.06617	0.08459	0.05796	0.04667	0.06212	0.06931	0.06918	0.07149	0.05864	0.07075	0.05314	0.05374	0.05584	0.07081	0.06464	0.05996	0.05488	0.05749	0.0533	0.0568	0.07125	0.06002	0.0552	0.06696	0.05323	0.06585	0.06842	0.06656	0.0575	0.0535	0.05342	0.05731	0.0569	0.06481	0.05774
TRPC2	NR_002720	0.99085	0.215669	0.0695956	0.153632	0.05408		0.108123	0.210975	0.345787	0.209892	0.298374	0.25026	0.288874	0.26481	0.251399	0.183009	0.105853	0.281908	0.200398	0.285628	0.217989	0.103203	0.240671	0.0919104	0.253654	0.202913	0.261353	0.232049	0.18862	0.142362	0.234028	0.0579205	0.19894	0.202991	0.283849	0.272321	0.11356	0.0968452	0.287362	0.255816	0.132661	0.277332	0.175536	0.220079	0.183623	0.228341	0.101463	0.102586
DKFZP586I1420	NR_002186	0.980726	0.956121	0.00985169	0.945465	0.0115993		0.953628	0.960328	0.9616	0.955324	0.960253	0.96365	0.961115	0.957664	0.966319	0.963174	0.946684	0.964095	0.970812	0.966509	0.955756	0.953139	0.953157	0.97535	0.951259	0.961967	0.95128	0.952774	0.94816	0.942454	0.938274	0.927758	0.958039	0.956126	0.944602	0.96239	0.927018	0.935183	0.959201	0.961333	0.945254	0.94892	0.959221	0.954606	0.975838	0.974732	0.933224	0.939081
DMBT1	NM_004406	0.978515	0.176141	0.0725584	0.116258	0.0454405		0.076153	0.145522	0.237625	0.185152	0.247825	0.16265	0.221877	0.301615	0.197549	0.160145	0.0858054	0.158089	0.183782	0.187747	0.189746	0.0906323	0.176787	0.424241	0.176804	0.139869	0.159769	0.255925	0.118888	0.103159	0.137375	0.0635709	0.111716	0.198017	0.206262	0.179939	0.0876013	0.0748948	0.320819	0.172938	0.101803	0.188209	0.124815	0.176442	0.125625	0.14248	0.104255	0.122175
ARC	NM_015193	0.965671	0.0985084	0.0161991	0.0831259	0.0150883		0.0774895	0.0883047	0.118621	0.08745	0.1173	0.08955	0.133871	0.11072	0.10514	0.0949498	0.08777	0.11023	0.10409	0.09654	0.11036	0.1076	0.10201	0.056043	0.10286	0.09477	0.08498	0.07851	0.09899	0.0752	0.10283	0.101614	0.08722	0.09541	0.129278	0.10555	0.0860826	0.0595352	0.126549	0.10836	0.08317	0.0992593	0.110021	0.10978	0.0893	0.10792	0.0775947	0.0609636
STK38L	NM_015000	0.962644	0.205902	0.0849652	0.137985	0.0486228		0.0972924	0.127464	0.320976	0.269634	0.292221	0.212357	0.325274	0.271727	0.16494	0.41823	0.117916	0.237181	0.229881	0.247788	0.230376	0.0742598	0.21814	0.0738557	0.253008	0.126844	0.27707	0.243165	0.175101	0.108635	0.174755	0.0633579	0.166918	0.158558	0.26452	0.235608	0.0951343	0.0823821	0.32925	0.222622	0.0860341	0.176284	0.167717	0.152314	0.20937	0.20515	0.0945108	0.135969
SPHKAP	NM_030623	0.957901	0.186424	0.0377884	0.151076	0.0343621		0.161338	0.187846	0.282935	0.174776	0.205124	0.182662	0.218739	0.204488	0.242425	0.169235	0.127359	0.18212	0.165495	0.240594	0.198702	0.218405	0.177577	0.119751	0.168076	0.154934	0.212169	0.190932	0.167864	0.21207	0.199954	0.0978018	0.14015	0.204397	0.193039	0.191755	0.126423	0.11329	0.207388	0.189474	0.136207	0.203308	0.14973	0.195711	0.175658	0.17736	0.10133	0.110525
PPP1R1B	NM_181505	0.956931	0.665572	0.0449087	0.622867	0.0423645		0.665348	0.609603	0.715445	0.704345	0.729411	0.732678	0.655547	0.666363	0.682779	0.619609	0.618749	0.66504	0.659398	0.717907	0.690846	0.629738	0.699948	0.566014	0.707236	0.607882	0.69155	0.73109	0.607498	0.626965	0.717663	0.661245	0.59903	0.655829	0.657865	0.674528	0.640379	0.627775	0.650261	0.70499	0.670648	0.66991	0.649159	0.658318	0.587365	0.622145	0.61889	0.617436
NHLRC2	NM_198514	0.956418	0.0158674	0.00255778	0.0181718	0.00213589		0.018701	0.013925	0.0147709	0.0137146	0.0134729	0.0125039	0.0163697	0.01626	0.012745	0.0178844	0.0164095	0.0142066	0.0134459	0.0125435	0.0163597	0.0209215	0.0170279	0.0198999	0.0153857	0.0170337	0.0177468	0.0159517	0.015905	0.0185224	0.0114842	0.0209548	0.0133112	0.0150044	0.0191505	0.01441	0.0174722	0.0167206	0.0123172	0.0151289	0.0183816	0.0138109	0.0174335	0.0174476	0.0149405	0.0164183	0.01959	0.0192818
MYO15B	NR_003587	0.946134	0.117641	0.0473933	0.0804032	0.0261739		0.0932309	0.100239	0.236133	0.0968819	0.155849	0.131984	0.129769	0.221681	0.17156	0.0782503	0.0603237	0.137949	0.17475	0.133427	0.12848	0.0625616	0.110259	0.0682707	0.11572	0.0905316	0.0953569	0.201938	0.0715394	0.112613	0.0656157	0.0408718	0.0965307	0.12032	0.124201	0.102393	0.0863196	0.0564887	0.15673	0.154934	0.0705176	0.10892	0.0960949	0.0769613	0.103082	0.119062	0.0596209	0.0677714
TPCN2	NM_139075	0.937439	0.0657527	0.0191395	0.0498355	0.0131989		0.0381987	0.0459415	0.0459589	0.0579221	0.087788	0.0407865	0.0763989	0.0776446	0.0619885	0.0681861	0.044171	0.0751964	0.088364	0.0750159	0.0796485	0.0395612	0.0520304	0.0388687	0.0878523	0.100676	0.0703966	0.0831818	0.100267	0.040983	0.0678733	0.043388	0.0700507	0.0817532	0.0723594	0.0601294	0.0409366	0.0368136	0.0810734	0.0756589	0.0381513	0.0417938	0.0650866	0.0599045	0.0668152	0.0880221	0.0384525	0.0408843
ZNF432	NM_014650	0.932773	0.016342	0.00277994	0.0195574	0.00379988		0.0180684	0.01931	0.0148222	0.01602	0.0142813	0.0141425	0.0139251	0.0134502	0.0175382	0.0140611	0.0200298	0.0186821	0.0161064	0.0113662	0.0187762	0.019499	0.0146588	0.0189255	0.0136552	0.0113737	0.0158506	0.0179625	0.0161296	0.020255	0.01433	0.0197561	0.01389	0.01334	0.0211851	0.01887	0.0190075	0.0216431	0.01592	0.0158937	0.0180286	0.01491	0.0149804	0.01753	0.0168956	0.0125	0.0257162	0.0237201
SNRNP200	NM_014014	0.932242	0.0239214	0.00363037	0.0272893	0.00333989		0.0201444	0.0188954	0.022481	0.0214594	0.0233024	0.0254745	0.0245214	0.0247485	0.0186087	0.0236221	0.0245639	0.0255956	0.0210053	0.0224872	0.0256084	0.0260588	0.0238908	0.025591	0.0291662	0.0263658	0.0244514	0.0253589	0.0308559	0.0266402	0.017997	0.0283908	0.01428	0.0263814	0.0288037	0.0208907	0.0191712	0.0266478	0.0249854	0.0249816	0.0239553	0.0187786	0.033148	0.024094	0.0159279	0.0182005	0.0274649	0.0282074
SH3BGRL3	NM_031286	0.928059	0.0989848	0.0289365	0.0744378	0.0214757		0.0578303	0.0629015	0.157545	0.0930316	0.125513	0.113735	0.0974344	0.106882	0.0909182	0.0816789	0.0695277	0.118481	0.132692	0.113068	0.12623	0.0609597	0.0869136	0.0498484	0.138126	0.106253	0.107493	0.106525	0.096473	0.0687127	0.104314	0.0453977	0.0981146	0.0954747	0.158906	0.0985628	0.0491537	0.055795	0.107624	0.104077	0.0538573	0.124877	0.0697304	0.0763005	0.0867581	0.0753565	0.0558246	0.0659193
ADAMTS19	NM_133638	0.924029	0.102481	0.0305333	0.0729035	0.031003		0.081029	0.107016	0.128726	0.118712	0.138299	0.108798	0.131214	0.123407	0.139662	0.0870175	0.0420169	0.118432	0.118321	0.0683409	0.144031	0.0891448	0.107531	0.0522928	0.0465016	0.108523	0.117762	0.131421	0.108344	0.0988919	0.0456053	0.0483316	0.0995436	0.118077	0.121388	0.12604	0.0582192	0.0563182	0.136819	0.128123	0.0671446	0.0711042	0.113044	0.122492	0.0515146	0.0866246	0.03949	0.0492162
CCRL2	NM_001130910	0.921126	0.0575652	0.0222731	0.041348	0.00865699		0.0390064	0.0276627	0.06749	0.0684402	0.0868916	0.051184	0.106331	0.1167	0.0375665	0.0423063	0.0424028	0.0570191	0.0692264	0.0961968	0.0754375	0.0372704	0.068088	0.0367898	0.0743286	0.0328394	0.0641183	0.0521607	0.0585204	0.0398298	0.0432281	0.0331571	0.041449	0.0551462	0.0517605	0.05441	0.0422619	0.0397503	0.118201	0.0579083	0.034579	0.0359602	0.0486427	0.036089	0.0459236	0.0358852	0.0365242	0.0428329
RAB11A	NM_004663	0.920831	0.0158361	0.00264203	0.018908	0.00367627		0.0175008	0.0109511	0.0196765	0.01307	0.01389	0.01325	0.0167006	0.01236	0.01691	0.016886	0.0178174	0.0130166	0.0159622	0.01481	0.01517	0.0206537	0.0180811	0.0186553	0.0146493	0.0183515	0.0129871	0.0168728	0.01444	0.02017	0.0110917	0.0192953	0.0148647	0.0168872	0.0138628	0.01625	0.0190296	0.0204089	0.0100721	0.0108792	0.0196461	0.0113002	0.0167817	0.0167223	0.0106379	0.01451	0.0242444	0.0218
LRBA	NM_006726	0.919553	0.0204144	0.00264688	0.0227208	0.0021362		0.0197912	0.0179732	0.019629	0.017382	0.0208964	0.0199265	0.0190928	0.0153631	0.021118	0.0188109	0.0230962	0.0199524	0.018781	0.0195786	0.0239976	0.0251992	0.0193164	0.0211682	0.0203502	0.0217602	0.0207304	0.0206177	0.0206431	0.0272043	0.0147303	0.0240656	0.0178127	0.0207737	0.0230076	0.0196649	0.0221888	0.02121	0.0202119	0.0209604	0.0229542	0.0187926	0.0244519	0.02523	0.0195107	0.0213552	0.0230866	0.0264629
ALDH3B1	NM_000694	0.917966	0.179904	0.0496986	0.13658	0.0402418		0.107336	0.129763	0.244398	0.21066	0.25781	0.197709	0.225787	0.217727	0.177488	0.188057	0.10758	0.206846	0.187486	0.192103	0.205729	0.102753	0.232466	0.0860772	0.218913	0.154403	0.208998	0.192373	0.166602	0.124389	0.17855	0.07651	0.180778	0.175564	0.26504	0.177215	0.0932902	0.106193	0.273481	0.213917	0.133088	0.188354	0.144579	0.162797	0.181066	0.207965	0.0897591	0.109942
TMEM235	NM_001145529	0.916144	0.773427	0.0243613	0.755016	0.0121037		0.75155	0.750996	0.786941	0.808425	0.827771	0.784366	0.769691	0.754867	0.747218	0.78388	0.753651	0.789238	0.7629	0.773053	0.831374	0.74857	0.745423	0.72484	0.762721	0.769097	0.74973	0.78585	0.772466	0.79382	0.78399	0.764372	0.79139	0.75892	0.775341	0.80035	0.75265	0.74442	0.821916	0.794563	0.71382	0.697138	0.76013	0.727554	0.75092	0.776719	0.767422	0.74646
ELOVL3	NM_152310	0.91345	0.0551689	0.0147444	0.0424917	0.0115965		0.038423	0.0395775	0.0828131	0.0478588	0.0876391	0.0599392	0.0741358	0.0538617	0.0570107	0.0357772	0.0427572	0.0662809	0.0704548	0.0623479	0.055898	0.04771	0.0469561	0.0368561	0.0612333	0.0447016	0.0582967	0.0693773	0.0561607	0.046268	0.0407296	0.0315644	0.0442947	0.0483896	0.0791533	0.0686	0.032827	0.0384052	0.0696549	0.0398951	0.045782	0.0507647	0.045747	0.0371602	0.0318815	0.0342851	0.0347348	0.0363869
ESR1	NM_001122742	0.910317	0.229946	0.0568739	0.175232	0.0578148		0.1055	0.22508	0.314892	0.229624	0.251756	0.245037	0.284267	0.297445	0.243314	0.228595	0.11186	0.285093	0.246286	0.248123	0.266407	0.106367	0.26637	0.217483	0.217496	0.268056	0.267729	0.265607	0.216563	0.114466	0.251735	0.152083	0.21915	0.229336	0.244361	0.278297	0.144504	0.0977115	0.336743	0.283897	0.122431	0.214778	0.204283	0.244122	0.245344	0.227936	0.0983377	0.147515
NOTCH2NL	NM_203458	0.909227	0.0297497	0.00384053	0.0333661	0.0037441		0.0243035	0.0259343	0.0270829	0.0289052	0.0277325	0.0298566	0.0307858	0.0291392	0.0263277	0.0267803	0.023109	0.0299636	0.0295067	0.0332885	0.031659	0.0251827	0.0287079	0.0295038	0.0420615	0.0371834	0.0267735	0.031178	0.0293935	0.0314152	0.0301721	0.0295096	0.0318493	0.0324371	0.0352142	0.0275353	0.0285716	0.024371	0.0367054	0.0408578	0.026846	0.0332765	0.042666	0.0296082	0.0315402	0.036248	0.0308434	0.0441553
GGT6	NM_153338	0.904875	0.919997	0.0154958	0.906094	0.0136779		0.9289	0.884875	0.929655	0.92696	0.924995	0.926061	0.904893	0.930386	0.935507	0.920377	0.938191	0.915583	0.919624	0.924619	0.914737	0.914619	0.924706	0.898342	0.927026	0.905363	0.922803	0.925336	0.875514	0.934327	0.933598	0.902821	0.929834	0.948542	0.911338	0.920373	0.899087	0.94723	0.920437	0.924458	0.918225	0.933184	0.911395	0.904872	0.923954	0.930181	0.923246	0.905377
PODNL1	NM_001146254	0.90363	0.776532	0.0116293	0.763893	0.0147751		0.758346	0.760823	0.781466	0.79416	0.779319	0.786046	0.780036	0.782632	0.775404	0.772674	0.777381	0.761547	0.788633	0.77787	0.760798	0.76621	0.783034	0.753153	0.782332	0.776339	0.777551	0.786016	0.780529	0.792018	0.806516	0.764027	0.77739	0.773336	0.771087	0.769283	0.76348	0.816079	0.782953	0.779513	0.782108	0.788007	0.772826	0.791192	0.771792	0.753321	0.755428	0.75821
HLA-DOA	NM_002119	0.894561	0.949471	0.00558425	0.943675	0.00662755		0.943746	0.940855	0.956097	0.953406	0.951045	0.941799	0.948393	0.946248	0.948626	0.958674	0.940532	0.947334	0.950972	0.950047	0.955127	0.950625	0.96038	0.951494	0.944962	0.954813	0.94739	0.95699	0.944667	0.947484	0.951121	0.941164	0.944815	0.957104	0.944234	0.953977	0.948701	0.934777	0.950995	0.939134	0.952777	0.943311	0.942212	0.942618	0.935814	0.944546	0.933084	0.938178
MIR520B	NR_030195	0.892398	0.860262	0.0244088	0.839579	0.01905		0.874439	0.88516	0.827626	0.858046	0.840722	0.868321	0.876544	0.887747	0.845509	0.888137	0.869017	0.859583	0.856174	0.872559	0.84126	0.789981	0.860373	0.834423	0.839939	0.847052	0.85362	0.830796	0.88061	0.86492	0.87607	0.856447	0.875081	0.858083	0.863976	0.925635	0.848587	0.835803	0.864912	0.86274	0.763314	0.879219	0.881442	0.893255	0.86384	0.857879	0.816616	0.852706
CYP19A1	NM_000103	0.892358	0.817401	0.0355255	0.781585	0.0401625		0.793732	0.813952	0.881857	0.866563	0.839183	0.79067	0.831343	0.868989	0.841472	0.81421	0.802996	0.808903	0.832557	0.839063	0.836153	0.79219	0.823841	0.730217	0.820356	0.790745	0.833261	0.831374	0.72598	0.846293	0.836787	0.767724	0.803273	0.84746	0.823081	0.787808	0.765712	0.80864	0.836251	0.852694	0.770744	0.794199	0.754833	0.821553	0.766082	0.762716	0.786572	0.7035
LTBR	NM_002342	0.892303	0.232446	0.0614663	0.174392	0.0614492		0.18424	0.197938	0.370721	0.253363	0.314447	0.234958	0.268556	0.242529	0.25929	0.193593	0.1515	0.252361	0.22008	0.258618	0.276661	0.147103	0.276432	0.11408	0.272335	0.20189	0.284597	0.243854	0.21589	0.20662	0.22036	0.08052	0.202741	0.209067	0.321874	0.29715	0.13687	0.0943997	0.32249	0.298839	0.19821	0.243549	0.14724	0.19941	0.24882	0.2428	0.096641	0.117786
IKZF1	NM_006060	0.891157	0.0212119	0.00270052	0.0250131	0.00501348		0.0237382	0.0183561	0.0218256	0.021405	0.0197985	0.0176157	0.0206884	0.0182114	0.01905	0.0208992	0.022225	0.0199635	0.0197067	0.0240198	0.0212056	0.0260226	0.0197834	0.0251538	0.025895	0.0179239	0.0231376	0.0207072	0.0239	0.0244422	0.01685	0.0246504	0.02295	0.0209559	0.01799	0.017285	0.0215676	0.0235335	0.0216183	0.0196169	0.0243134	0.01598	0.03022	0.019883	0.0167658	0.0198547	0.0334221	0.0324228
PARP16	NM_017851	0.889755	0.0142491	0.00282059	0.0169034	0.00280724		0.0171308	0.0136018	0.00942149	0.00934745	0.0179692	0.010495	0.0123	0.0121282	0.0134964	0.0151013	0.0180488	0.0116062	0.0153355	0.013245	0.0139501	0.0186727	0.0134952	0.0158401	0.0137267	0.01393	0.0182513	0.0116448	0.013113	0.0152287	0.0126891	0.0195839	0.0143638	0.0113899	0.0131198	0.019248	0.0146231	0.0203029	0.0087	0.013255	0.0201531	0.0104472	0.0121594	0.0177411	0.0115598	0.0132551	0.0205442	0.01832
BCL6	NM_001134738	0.889676	0.840926	0.0268419	0.814029	0.0300964		0.854285	0.83832	0.902078	0.87396	0.861918	0.827645	0.835379	0.849323	0.833803	0.859872	0.823212	0.865213	0.817919	0.88804	0.861662	0.853116	0.835752	0.82867	0.858191	0.845745	0.849126	0.853911	0.844892	0.800634	0.824574	0.766533	0.806732	0.827214	0.812513	0.827543	0.787244	0.808781	0.823296	0.863502	0.807773	0.834548	0.82927	0.844995	0.8147	0.799778	0.802468	0.811493
HGD	NM_000187	0.8851	0.81227	0.0342143	0.764297	0.063481		0.840366	0.798233	0.853194	0.832264	0.840348	0.80862	0.775819	0.82818	0.777329	0.838965	0.842068	0.778237	0.793967	0.779361	0.856205	0.816983	0.812872	0.716799	0.833946	0.786251	0.851989	0.839655	0.787939	0.854106	0.81297	0.741907	0.812577	0.816751	0.796364	0.843849	0.788743	0.778566	0.827863	0.837414	0.781073	0.790885	0.795442	0.761054	0.763496	0.781424	0.779099	0.779651
CXCL10	NM_001565	0.883579	0.26503	0.0611063	0.207515	0.0612677		0.13645	0.254734	0.355928	0.335807	0.341627	0.257627	0.306075	0.282189	0.273902	0.266603	0.18619	0.315838	0.289549	0.289569	0.31701	0.17551	0.312656	0.12308	0.341388	0.229382	0.298614	0.296119	0.242564	0.20732	0.301361	0.17242	0.229023	0.248456	0.315017	0.248881	0.15235	0.19081	0.307102	0.278725	0.24246	0.321258	0.246403	0.269004	0.274949	0.251256	0.13836	0.16422
MIR185	NR_029706	0.882697	0.53087	0.0492689	0.485415	0.0474775		0.45256	0.454798	0.592489	0.58738	0.55305	0.53469	0.58691	0.595633	0.465935	0.55383	0.50319	0.55514	0.536691	0.509125	0.58319	0.47725	0.60991	0.39599	0.56633	0.52915	0.535799	0.53016	0.483535	0.53245	0.555386	0.49046	0.54611	0.51478	0.55725	0.53694	0.42362	0.46988	0.557586	0.525969	0.47973	0.543773	0.553903	0.539513	0.547407	0.53815	0.40149	0.4464
RNF215	NM_001017981	0.881455	0.075057	0.00618962	0.0832972	0.0107589		0.083675	0.068755	0.07935	0.069565	0.086825	0.077305	0.07502	0.0638	0.06955	0.07021	0.078415	0.07711	0.07505	0.07039	0.075145	0.07576	0.07883	0.079035	0.07535	0.08329	0.08767	0.068715	0.079535	0.08371	0.07113	0.067745	0.068185	0.069835	0.07484	0.067915	0.08825	0.071335	0.079165	0.08171	0.077515	0.081125	0.074315	0.050225	0.053585	0.06265	0.09298	0.079195
DOPEY2	NM_005128	0.880759	0.684939	0.0477387	0.642732	0.0420268		0.667114	0.663091	0.725263	0.697563	0.712693	0.716991	0.66738	0.697433	0.761523	0.629276	0.753842	0.689991	0.683015	0.759621	0.654003	0.717788	0.674409	0.687642	0.633327	0.716226	0.703948	0.687918	0.673354	0.640466	0.726193	0.539927	0.627709	0.627596	0.665005	0.747864	0.759254	0.533329	0.679583	0.728826	0.732844	0.713909	0.616577	0.712697	0.678709	0.656178	0.570509	0.684585
C9orf139	NM_207511	0.879761	0.176324	0.0602361	0.124325	0.0501867		0.061738	0.121303	0.246652	0.199291	0.249398	0.192415	0.236567	0.195919	0.18112	0.158982	0.105716	0.233431	0.226477	0.198627	0.226087	0.0858523	0.254021	0.0493334	0.213118	0.16506	0.217021	0.206195	0.145029	0.124697	0.182831	0.0494085	0.183891	0.139458	0.235996	0.204102	0.0718443	0.100865	0.2726	0.254007	0.120932	0.233897	0.160957	0.122027	0.200904	0.201791	0.0844865	0.09181
GPR114	NM_153837	0.879597	0.13047	0.0425833	0.0959841	0.0298464		0.0677143	0.131883	0.126759	0.129252	0.180701	0.145107	0.164531	0.217127	0.130872	0.104121	0.0653814	0.154305	0.157533	0.167884	0.179693	0.0714486	0.199975	0.0534031	0.179551	0.1218	0.133054	0.156679	0.0860534	0.0730347	0.145987	0.0759042	0.144644	0.116278	0.132003	0.10142	0.0999066	0.0704505	0.271936	0.190119	0.0715675	0.120262	0.128581	0.123084	0.149905	0.102336	0.063894	0.102741
MTX1	NM_002455	0.878869	0.0648851	0.0144049	0.0536373	0.00896653		0.0591406	0.0369878	0.0780006	0.0868678	0.0775722	0.0621292	0.064064	0.0731018	0.0519399	0.0604546	0.0579117	0.0674212	0.0674463	0.0660942	0.0987632	0.0463644	0.0739339	0.0435562	0.0893142	0.0528531	0.0740379	0.0730427	0.0720444	0.0664508	0.0489466	0.0462083	0.052	0.0522023	0.0734642	0.0742402	0.0626453	0.0604936	0.125141	0.0747967	0.0543018	0.0560711	0.0486383	0.0504608	0.058831	0.0711693	0.0556761	0.0547056
ZNF69	NM_021915	0.877406	0.0438095	0.00877143	0.0364276	0.00687547		0.0318235	0.0437242	0.0735011	0.0418739	0.0560785	0.0454285	0.0529555	0.0389136	0.0497343	0.0387774	0.0417294	0.0507658	0.0440626	0.0525264	0.0399026	0.0374511	0.0496117	0.0319392	0.0475549	0.0397872	0.0519436	0.0440943	0.0417904	0.0426223	0.0417725	0.0280882	0.0334558	0.0448318	0.0409767	0.0365669	0.0344116	0.0311023	0.0616257	0.0426015	0.0395535	0.0418809	0.0400668	0.0384298	0.0336156	0.0323798	0.0346605	0.0350895
JAM3	NM_032801	0.875586	0.0355283	0.00547405	0.0307034	0.00481756		0.02968	0.04151	0.03733	0.02985	0.0367379	0.04406	0.02958	0.03028	0.0283	0.03536	0.03693	0.03211	0.03788	0.03885	0.04411	0.0396762	0.0352291	0.03168	0.03846	0.02936	0.04563	0.04606	0.02835	0.03529	0.03886	0.0292902	0.03154	0.0313237	0.04086	0.0316705	0.0293594	0.0324195	0.04403	0.04621	0.03018	0.02943	0.0310642	0.03972	0.03019	0.03973	0.02328	0.03801
PALLD	NM_016081	0.875552	0.818905	0.0455734	0.772888	0.0525369		0.757172	0.752553	0.833815	0.81775	0.846309	0.872112	0.819021	0.861372	0.785163	0.847321	0.791546	0.828522	0.818383	0.875116	0.914199	0.825983	0.77518	0.788776	0.855879	0.696278	0.862493	0.847825	0.811942	0.817416	0.804237	0.73305	0.823333	0.851356	0.84302	0.810028	0.804781	0.729826	0.877553	0.817907	0.776602	0.790933	0.758774	0.80387	0.78165	0.800399	0.714687	0.82946
CLDN6	NM_021195	0.865689	0.161305	0.0398443	0.123068	0.0423128		0.11892	0.130097	0.19333	0.163628	0.210081	0.195414	0.186813	0.177653	0.167441	0.145679	0.1017	0.165904	0.220773	0.181304	0.199047	0.10763	0.192412	0.09301	0.126535	0.170587	0.170707	0.190744	0.175625	0.13627	0.112877	0.06569	0.145636	0.17013	0.21739	0.206136	0.09755	0.07413	0.17014	0.138934	0.243046	0.1444	0.118527	0.236442	0.20309	0.131052	0.0629456	0.09465
GCNT4	NM_016591	0.858853	0.925676	0.0133463	0.912302	0.0154406		0.90742	0.924265	0.930124	0.927351	0.913592	0.915065	0.938277	0.945281	0.9292	0.930086	0.935784	0.924011	0.925453	0.931893	0.929157	0.908082	0.929699	0.911661	0.921603	0.928297	0.920574	0.913088	0.91512	0.926746	0.916907	0.9007	0.924864	0.938808	0.937112	0.970073	0.905815	0.909596	0.919625	0.924029	0.905798	0.920689	0.914462	0.951084	0.926384	0.935978	0.915483	0.919592
ARHGEF40	NM_018071	0.858675	0.0389792	0.0063426	0.0335694	0.00528565		0.0354889	0.0365715	0.05152	0.0334128	0.05008	0.03594	0.04507	0.04069	0.0304207	0.0376805	0.0361998	0.042159	0.03984	0.0308122	0.04955	0.032994	0.0463726	0.0309628	0.03978	0.0427	0.03543	0.0485181	0.0373801	0.0392162	0.0250853	0.0355638	0.0360738	0.0438992	0.04074	0.0392261	0.0282049	0.030606	0.0556	0.02912	0.0388106	0.03564	0.0339967	0.0375623	0.03313	0.0312298	0.0314146	0.0320338
TLR6	NM_006068	0.857785	0.218167	0.0711541	0.158898	0.055926		0.110076	0.172718	0.299197	0.262693	0.315171	0.271311	0.262373	0.269631	0.209169	0.194194	0.120432	0.269602	0.25421	0.250155	0.30661	0.0926129	0.274123	0.0845715	0.298574	0.20055	0.272553	0.271409	0.205276	0.129671	0.207187	0.0682525	0.183195	0.210676	0.275512	0.20331	0.101955	0.118599	0.30634	0.266901	0.112166	0.260731	0.157036	0.156091	0.206785	0.225968	0.0984188	0.123336
SRRM4	NM_194286	0.857763	0.0769995	0.0205435	0.0596827	0.0166481		0.0691924	0.0664169	0.13627	0.0694869	0.108475	0.0694628	0.100173	0.0863077	0.0958794	0.0612209	0.0519626	0.0921444	0.0720918	0.100109	0.0626769	0.0597032	0.0616611	0.0492268	0.0754797	0.0616458	0.083668	0.0972186	0.0735011	0.0616541	0.0617699	0.0405749	0.0853947	0.0851754	0.0697885	0.101652	0.0493399	0.0498076	0.113317	0.0669353	0.0577705	0.104897	0.0778537	0.074899	0.0568776	0.0421406	0.0423178	0.049931
TRIB3	NM_021158	0.856957	0.550642	0.0517253	0.494958	0.0675346		0.496688	0.511696	0.668159	0.614967	0.595388	0.54821	0.545673	0.547983	0.51989	0.568834	0.545084	0.565476	0.54945	0.545469	0.593823	0.484082	0.561781	0.587367	0.572952	0.579667	0.556021	0.542405	0.557429	0.563585	0.536262	0.363024	0.489914	0.537637	0.568575	0.601768	0.6146	0.640535	0.58258	0.553963	0.521391	0.619825	0.495514	0.539197	0.477323	0.491295	0.39912	0.404072
ICAM2	NM_001099786	0.855994	0.282022	0.0784625	0.212417	0.0718565		0.137	0.223819	0.421669	0.299365	0.341039	0.269206	0.327806	0.313598	0.279724	0.282306	0.156352	0.319012	0.310691	0.313798	0.307569	0.28426	0.321469	0.105241	0.341176	0.282614	0.322429	0.303333	0.402385	0.142766	0.310329	0.11228	0.28292	0.275553	0.347145	0.32381	0.125606	0.1875	0.352368	0.316616	0.203483	0.303707	0.221415	0.284101	0.291904	0.288607	0.121114	0.15273
PTPN20B	NM_001042357	0.855911	0.932666	0.00950471	0.920005	0.0168596		0.916664	0.929243	0.926949	0.943347	0.93916	0.942072	0.935878	0.938952	0.933078	0.936831	0.946724	0.940391	0.930658	0.928985	0.930208	0.917702	0.93907	0.926051	0.912627	0.929649	0.912189	0.931385	0.927739	0.952238	0.933531	0.941824	0.939381	0.927542	0.937438	0.932476	0.917606	0.907684	0.938997	0.920195	0.913245	0.906269	0.932518	0.887042	0.905291	0.906571	0.924198	0.913048
ZBTB16	NM_001018011	0.855269	0.046796	0.00882151	0.0398817	0.00582897		0.0386269	0.0433332	0.0641845	0.0399348	0.0590611	0.0388114	0.0571985	0.0586784	0.0537189	0.0371397	0.0361369	0.0577802	0.049714	0.052422	0.0452078	0.0401325	0.0431414	0.0371845	0.0443628	0.0449172	0.0484106	0.0474265	0.0392588	0.0381803	0.0383724	0.0355144	0.044549	0.0469062	0.0613358	0.0622407	0.0338038	0.0381642	0.0582446	0.0443365	0.0435239	0.0423797	0.0425908	0.0468022	0.0394453	0.0435063	0.035242	0.0384579
CR1L	NM_175710	0.854374	0.0544062	0.0180219	0.0407672	0.0105202		0.0323286	0.0413466	0.0889749	0.0416958	0.0608932	0.0407322	0.0599798	0.0711787	0.0600281	0.0419577	0.0437698	0.0614738	0.0559215	0.0873532	0.0686803	0.0456194	0.0525658	0.031063	0.0540649	0.0462919	0.102017	0.0470328	0.0549851	0.0424565	0.0434726	0.0297317	0.0406511	0.0844157	0.0612685	0.0402373	0.031162	0.0366804	0.0869238	0.0362243	0.0430371	0.0542064	0.0466935	0.0802368	0.0453447	0.0499362	0.0342891	0.0380674
HERC6	NM_017912	0.854221	0.127806	0.0365381	0.0960999	0.0319154		0.0697163	0.127495	0.177474	0.184228	0.164923	0.13937	0.159919	0.152352	0.138016	0.110048	0.0640564	0.142312	0.147388	0.162672	0.125271	0.0704271	0.128083	0.0688719	0.132753	0.101299	0.153013	0.155192	0.10817	0.0832277	0.157693	0.0521832	0.123979	0.116367	0.171332	0.146339	0.0700291	0.0636306	0.17279	0.169598	0.0732156	0.181251	0.0974609	0.139697	0.14334	0.101615	0.0618386	0.0791004
ZNF274	NM_016325	0.852896	0.0863602	0.0244789	0.0666421	0.0176779		0.0551139	0.0942225	0.153411	0.0802806	0.0998637	0.0849418	0.0886939	0.0954013	0.0878942	0.0781505	0.0395866	0.0901413	0.104456	0.100517	0.105391	0.0525421	0.0869997	0.0484368	0.128844	0.0955908	0.0955408	0.11368	0.0915097	0.0542046	0.071199	0.0541728	0.0685093	0.0936688	0.102309	0.0755321	0.0329624	0.0484302	0.091541	0.0718517	0.0473613	0.0782873	0.0915542	0.0785247	0.101688	0.100814	0.0469039	0.0447032
MSRB3	NM_001031679	0.849583	0.0726975	0.0134147	0.061745	0.010121		0.0731	0.07426	0.092	0.07237	0.107392	0.07445	0.108348	0.07471	0.0843966	0.0710283	0.05977	0.07687	0.07857	0.0659164	0.07217	0.0621228	0.07499	0.07334	0.06736	0.0662	0.08145	0.06238	0.066704	0.06174	0.0552	0.04744	0.05597	0.0693	0.0663062	0.0850694	0.059337	0.0468709	0.066872	0.07903	0.0659206	0.0595749	0.0731504	0.0902557	0.0487956	0.07377	0.05591	0.0623188
CARNS1	NM_020811	0.846048	0.0705012	0.0172909	0.057147	0.011072		0.05947	0.0871061	0.108655	0.0497664	0.0983215	0.0764257	0.0670164	0.0583952	0.0569122	0.0571884	0.046095	0.101137	0.0704246	0.079106	0.08743	0.043083	0.057668	0.0805893	0.0719104	0.0704533	0.0675683	0.0810811	0.0527057	0.0613559	0.0723067	0.049736	0.0560148	0.064171	0.0860924	0.0968495	0.0527354	0.0442012	0.0734255	0.0794589	0.05038	0.0750369	0.0514117	0.0894869	0.0722198	0.0497188	0.050283	0.0457583
GBGT1	NM_021996	0.842018	0.181138	0.0587843	0.131287	0.0494685		0.102972	0.132371	0.307752	0.177326	0.256388	0.166636	0.251964	0.225522	0.237981	0.163581	0.115961	0.228235	0.17743	0.216246	0.1818	0.094016	0.197505	0.0964228	0.165753	0.164798	0.223887	0.197703	0.155437	0.111614	0.216818	0.0580009	0.124835	0.203856	0.265401	0.215929	0.0885952	0.0909003	0.256868	0.187184	0.109351	0.223237	0.108986	0.214636	0.142549	0.199803	0.0812643	0.119416
BNIP2	NM_004330	0.835635	0.0498338	0.00537973	0.0455114	0.00397181		0.05271	0.054275	0.047905	0.046425	0.046065	0.04859	0.051305	0.05895	0.045925	0.04861	0.05107	0.04672	0.05366	0.047435	0.049555	0.057725	0.04501	0.045875	0.057875	0.04746	0.056245	0.03301	0.05424	0.048765	0.04715	0.04798	0.056975	0.053975	0.050805	0.042725	0.039565	0.056555	0.05118	0.047455	0.050385	0.046365	0.055225	0.04126	0.050825	0.03284	0.045395	0.04775
KALRN	NR_028136	0.832185	0.909071	0.0115666	0.898966	0.0105649		0.90154	0.88795	0.88951	0.92969	0.90425	0.90431	0.89391	0.90814	0.907731	0.91586	0.90098	0.92298	0.91446	0.90802	0.91546	0.89658	0.90184	0.89442	0.91753	0.91785	0.897849	0.92053	0.92178	0.913295	0.89581	0.91559	0.91255	0.91362	0.91387	0.93422	0.89285	0.889661	0.90744	0.90118	0.88979	0.87663	0.88792	0.91062	0.91667	0.91762	0.90265	0.89061
RPRM	NM_019845	0.832172	0.0630949	0.0130238	0.053294	0.00782564		0.0481509	0.0682243	0.0990956	0.05594	0.07738	0.05978	0.05807	0.0617031	0.07651	0.0544919	0.0406833	0.06043	0.0567993	0.0647729	0.08168	0.0574744	0.06835	0.0523028	0.06642	0.04571	0.0703435	0.0585982	0.0614664	0.0625524	0.0587	0.0472832	0.044154	0.0800313	0.0754103	0.0803399	0.0431018	0.0415845	0.0775994	0.05004	0.0582062	0.0707145	0.0534768	0.0702804	0.05207	0.04349	0.0489332	0.0494456
LINC00899	NR_027036	0.829706	0.169967	0.0280535	0.144013	0.0289264		0.1377	0.187764	0.221632	0.168733	0.200369	0.168593	0.183754	0.178872	0.191117	0.147706	0.13976	0.209978	0.181758	0.17087	0.158249	0.12731	0.16859	0.115909	0.175803	0.146718	0.195129	0.186701	0.159489	0.149371	0.192629	0.10125	0.159525	0.189477	0.20613	0.178135	0.14447	0.088971	0.218258	0.178953	0.132565	0.21074	0.167271	0.181673	0.140089	0.170233	0.121017	0.126456
HP	NM_005143	0.828861	0.338519	0.0900553	0.261006	0.0799226		0.206753	0.240106	0.513914	0.395432	0.457734	0.316197	0.350146	0.350052	0.313803	0.332767	0.247382	0.431056	0.35154	0.361854	0.410586	0.145387	0.38617	0.123622	0.436551	0.30237	0.384553	0.426559	0.277161	0.316723	0.32321		0.267182	0.325755	0.431092	0.391385	0.270591	0.176153	0.428416	0.392651	0.273471	0.363024	0.219134	0.259066	0.319623	0.341004	0.156826	0.272922
HIST1H4K	NM_003541	0.825445	0.0260426	0.00705429	0.0334688	0.00915731		0.0179241	0.0154333	0.0247597	0.0180452	0.0313584	0.0287971	0.0231295	0.0255493	0.0217407	0.0192425	0.0211636	0.0199786	0.0249149	0.018906	0.0242213	0.0324927	0.03467	0.0295912	0.0298922	0.0360119	0.0241255	0.031659	0.03069	0.0287788	0.0123834	0.0259961	0.0437592	0.0263461	0.03813	0.0215876	0.0230988	0.0267806	0.0294661	0.037345	0.025248	0.029345	0.040315	0.023224	0.0231014	0.0330212	0.0508076	0.0514634
KLF17	NM_173484	0.823099	0.949857	0.00591244	0.944645	0.00557356		0.938975	0.942113	0.949114	0.955195	0.940522	0.950395	0.94258	0.94993	0.943125	0.954077	0.947447	0.957605	0.94414	0.952765	0.950815	0.956154	0.943966	0.94897	0.950375	0.953439	0.950006	0.947895	0.956762	0.942825	0.960234	0.953464	0.957245	0.950289	0.945079	0.960219	0.953207	0.954018	0.94708	0.954699	0.952593	0.939015	0.947547	0.961665	0.945675	0.957007	0.945635	0.936342
TUFT1	NM_020127	0.818078	0.0572939	0.0110505	0.0475659	0.010452		0.0387607	0.0541376	0.0833985	0.0536475	0.0594513	0.0563399	0.0677904	0.0670203	0.0665041	0.054742	0.0404531	0.0562287	0.0641493	0.0765372	0.0663467	0.0430371	0.0605662	0.0423801	0.0623412	0.0524488	0.0673747	0.0592642	0.0535086	0.0516863	0.0642653	0.034188	0.0463287	0.0523477	0.0630639	0.060509	0.0397754	0.0395632	0.0841481	0.0424657	0.0439552	0.0717429	0.0513928	0.0696677	0.0425834	0.0484548	0.0385555	0.0414654
MIR632	NR_030362	0.817181	0.0645734	0.0195583	0.049381	0.013504		0.0471873	0.0568043	0.0716284	0.0550798	0.0752046	0.062206	0.0833809	0.0838939	0.0442853	0.0794584	0.0412182	0.0690818	0.0867503	0.0752887	0.0690355	0.0435644	0.0516884	0.0345224	0.0684025	0.0512473	0.0816004	0.11286	0.066534	0.0382804	0.0504076	0.0369071	0.0954665	0.0434504	0.0800133	0.0817521	0.0357893	0.0309773	0.0438593	0.0204074	0.0472641	0.0411154	0.0528937	0.0785446	0.0437006	0.0484071	0.0618444	0.0441923
IGF2-AS	NR_028043	0.814367	0.0854273	0.0170999	0.0709269	0.014966		0.06981	0.0755	0.13031	0.0821005	0.0928	0.08203	0.10737	0.091935	0.09844	0.07862	0.0584901	0.11081	0.08542	0.103357	0.0926	0.0709831	0.08975	0.066187	0.0804521	0.06606	0.0921241	0.0920548	0.07512	0.0640932	0.08029	0.05428	0.07267	0.104493	0.10474	0.08993	0.06307	0.0534768	0.0832316	0.07527	0.0715514	0.103823	0.0707922	0.08027	0.06961	0.0641312	0.06074	0.0682216
DYRK4	NM_003845	0.813675	0.391515	0.0980275	0.308359	0.0859492		0.22914	0.325522	0.559095	0.462976	0.491576	0.372242	0.404811	0.415344	0.464195	0.384794	0.315116	0.439336	0.392323	0.399314	0.447255	0.176238	0.450835	0.556781	0.445061	0.30282	0.430916	0.417411	0.338696	0.297284	0.426439	0.12529	0.345755	0.405387	0.483713	0.439778	0.609004	0.310609	0.472457	0.462236	0.330896	0.44874	0.2686	0.324561	0.346209	0.377578	0.195758	0.271476
MPG	NM_001015054	0.812725	0.129781	0.0399117	0.0970807	0.0322261		0.0820748	0.0915805	0.220026	0.136124	0.17869	0.127723	0.174358	0.181601	0.113301	0.126754	0.072115	0.136917	0.175027	0.148364	0.131912	0.0799026	0.155731	0.0598404	0.16482	0.106611	0.14861	0.153771	0.130982	0.088437	0.126653	0.0528247	0.114538	0.112101	0.176668	0.125385	0.0760405	0.0736474	0.233441	0.125047	0.0706116	0.118609	0.107338	0.0990604	0.119189	0.122546	0.0650111	0.0869429
CCRN4L	NM_012118	0.811866	0.0163768	0.00244885	0.0193006	0.00388098		0.0135547	0.01401	0.0139935	0.014335	0.01423	0.015765	0.0161	0.01659	0.018675	0.0151662	0.0165486	0.0154397	0.014005	0.0137003	0.02004	0.0170861	0.018765	0.021906	0.0212	0.018035	0.014545	0.01514	0.016505	0.018407	0.01449	0.01949	0.01692	0.0139472	0.01954	0.0131747	0.0185345	0.018069	0.019185	0.0111	0.0193248	0.018725	0.020695	0.01568	0.01925	0.0136762	0.024635	0.02166
C19orf12	NM_031448	0.81135	0.146723	0.0450956	0.109141	0.0380527		0.0940001	0.118251	0.21416	0.177884	0.200885	0.13787	0.172552	0.217423	0.137014	0.133793	0.06831	0.157167	0.143333	0.20019	0.155652	0.0648423	0.08351	0.09773	0.210835	0.148105	0.18018	0.189366	0.166472	0.0806821	0.170136	0.0812096	0.133141	0.130957	0.18586	0.150179	0.08399	0.06764	0.214235	0.141355	0.0691406	0.121343	0.08525	0.144595	0.186114	0.203263	0.09089	0.08127
TMEM206	NM_018252	0.810238	0.0447502	0.0108482	0.0362127	0.00788895		0.0401298	0.0347807	0.07037	0.0413226	0.04156	0.05588	0.05584	0.0330551	0.05425	0.0410351	0.027101	0.0618993	0.0382166	0.06312	0.054117	0.0459056	0.0446439	0.0321	0.0395521	0.0327095	0.060239	0.0440151	0.0427779	0.0472	0.0387577	0.0254962	0.0413027	0.0399676	0.04998	0.04518	0.0309898	0.0377579	0.06342	0.0223436	0.0549056	0.0299614	0.0343783	0.0480951	0.0277147	0.0284632	0.0294609	0.0470439
LRSAM1	NM_001005374	0.809527	0.0152749	0.00349986	0.0186738	0.00403635		0.0160497	0.0100496	0.0143743	0.0169791	0.0144911	0.01772	0.0134011	0.01372	0.0129668	0.0144691	0.0209912	0.0120563	0.01194	0.0129746	0.0189	0.0235493	0.0178037	0.0229	0.015062	0.0142916	0.0166388	0.0116703	0.01322	0.015931	0.00819	0.0200515	0.0154471	0.0150899	0.01425	0.0130689	0.0160137	0.02048	0.0138046	0.0146491	0.0178606	0.00904	0.0126826	0.02292	0.0138876	0.0179807	0.0217074	0.0258531
PSTPIP2	NM_024430	0.808299	0.0548707	0.0166082	0.0426022	0.00982836		0.0399568	0.0446144	0.0864431	0.0455515	0.0713283	0.0362023	0.0587493	0.0654139	0.0736474	0.0462985	0.0398788	0.0793815	0.0473031	0.0417441	0.0597632	0.0410752	0.0583665	0.0377354	0.055322	0.0525293	0.0732284	0.0698131	0.0361589	0.0445661	0.0492761	0.0309092	0.0336864	0.092945	0.0698499	0.0643848	0.0383554	0.030442	0.0532287	0.0589905	0.040215	0.0539569	0.0368352	0.0534504	0.0307202	0.0537588	0.0384741	0.0428208
[truncated: 35 more columns]

## Sheet: Table S3
	Table S3a
	Probe ID	Reference Genes	Correlation coefficient	p-value	q-value
	cg15971980	unknown B chr6: 150254442 STRAND R	0.658	3.91e-05	5.21333e-05
	cg07584066	DEAH (Asp-Glu-Ala-His) box polypeptide 40	0.469	0.00447	0.00447
	cg20903900	Meckel Syndrome, Type 1	0.743	1.26e-06	2.52e-06
	cg10294474	unknown C chr16: 49090004 STRAND F	0.802	4.82e-08	1.928e-07
	Correlation between the methylation levels of pyrosequencing and those of beads array.
	Q-values were calculated using the false discovery rate method (the Benjamini-Hochberg adjustment method).
	Table S3b
	Probe ID	Reference Genes	Correlation coefficient	p-value	q-value
	cg15794987	unknown D chr8: 6534897 STRAND R	-0.0128	0.527	0.7378
	cg07763047	Gamma-Aminobutyric Acid A Receptor Beta 2	0.415	0.0114	0.0266
	cg21347377	Helicase, Lymphoid-Specific	-0.137	0.764	0.891333
	cg17458347	unknown A chr1: 42928946 STRAND F	0.131	0.245	0.42875
	cg14567489	Syndecan 4	-0.19	0.843	0.843
	cg16579770	Dihydroorotate Dehydrogenase	0.515	0.0018	0.0063
	cg15971980	unknown B chr6: 150254442 STRAND R	0.695	1.02e-05	7.14e-05
	Correlation between the methylation levels of amplicon sequencing and those of beads array.
	Q-values were calculated using the false discovery rate method (the Benjamini-Hochberg adjustment method).

## Sheet: Table S4
	Table S4
		Age			Age at onset			Neutrophils
	Probe ID	Correlation coefficient	p-value	q-value	Correlation coefficient	p-value	q-value	Correlation coefficient	p-value	q-value
	cg07584066	0.254	0.041	0.123	0.243	0.16	0.192	-0.262	0.047	0.141
	cg07763047	0.2	0.11	0.165	0.489	0.00287	0.01722	-0.253	0.056	0.112
	cg10294474	-0.201	0.108	0.216	-0.463	0.00504	0.01512	-0.0571	0.67	0.67
	cg15971980	-0.048	0.705	0.705	-0.277	0.107	0.214	0.133	0.321	0.3852
	cg16579770	0.286	0.021	0.126	0.244	0.157	0.2355	-0.266	0.043	0.258
	cg20903900	0.157	0.212	0.2544	0.194	0.265	0.265	-0.241	0.068	0.102
	Correlation between the methylation levels and each parameter.
	Q-values were calculated using the false discovery rate method (the Benjamini-Hochberg adjustment method).

## Sheet: Table S5
Table S5
no	gene name	Gene symbol	GenBank ID	PCR primerF_seq	PCR primerR_seq	sequence primer_seq	Probe_seq
cg15971980	Unknown CHROMOSOME6 150296135 STRAND R	-	-	GAGAGTAGGATAAGGGTAGGTAG	ATAACATATAAAAAAATACAACCATCTAC	TAGGTAGTGGAGGTGGT	GGGAGAGAGTAGGACAAGGGCAGGTAGTGGAGGTGGTCTTGGCGCAAACGAATCTAACAG[CG]CCCAGTCTCCATTGCAGATGGCTGCATTTCTCCACATGTTATCTACAAGCAAACCAAACT
cg07584066	DEAH (Asp-Glu-Ala-His) box polypeptide 40	DHX40	79665	TGTTAAGTGTGTGAAGGTAGAATAGT	CTCCACCCCCCAAAAATTTCC	GTTGAAAAGAGGTGT	GAAGGCAGAATAGCCTGCAGAGACCACTGTGGCGTTGAAAAGAGGTGTCGTCGCGACCTT[CG]GCGCCGGAGAGGCGAAACAAGAGGGGGTCTTCGGGCCCTCAGGTATGGCTCAGCCGCCCA
cg20903900	Meckel Syndrome, Type 1	MKS1	54093	AGTAAAGGAAGGATATGTTGTAATTT	TTTTTTAATAAAGTAAGTAATTG	TTTTTTAATAAAGTAAGTAATTG	TTATCAGCCTTGTTCACATCTAGTCCTCCTCCAACAAAGTAAGCAATTGTCCCCTGAACT[CG]GGAATCTCATGCCAGTTTGATGATTTGGCATTGGAAGCTCTGGGTGCCATAGCCACTAGT
cg10294474	Unknown CHROMOSOME16 49090004 STRAND F	-	-	AGGAGAGGTATGAGTTGGAGAATAG	AACCAAATACATAAACCCTTCCC	GGAAGGAAATTTTTTTAAGGTTA	CAGGGGTCTCTCCCTGGAGCATTCCAAGGAAGGAAATTCTCCTAAGGCCAAAAGAGATGC[CG]CTGTCTTAGCTGAACTGACTCTGTGACATCAACCCAGGAGCGGCCTAAAAGCACCTCTCT

## Sheet: Table S6
Table S6
probe ID	gene name	Gene symbol	GenBank ID	primerF_ID	primerF_seq	primerR_ID	primerR_seq		PCR_seq	length(bp)	CG_position	bisulfite-treated DNA (µl)	MgCl2(mM)	dNTP(mM)	primer(µM)	PCR condition
cg15794987	unknown chr8: 6534897 STRAND R	-	-	unknownD_F02	TAGATTTTATGGGTTATGGAAG	unknownD_R02	AACCCTCCCTATCTTTTTATAA	22	TAGATTTTATGGGTTATGGAAGTTATTTTTTTGTGCGTGTGTGTTGAGTTTAATTTTAGTTTTTTGTTTGGGTATAGTTTTTATTATTAATGATTATGTAGATGTATTAGATTGTTTGTTGGTTTAAAAAAAAAAATAGTAGTTTTTTTATTTGAGTATATAAAGGAGTTTTATCGTAAATATTTAAGTATCGTGTATAATTAAATTATTTATAAAAAGATAGGGAGGGTT	231	36	1	2.5	0.3	0.4	98 °C 10 sec. 55 °C 30 sec. 72 °C 30 sec. 50 cycle
cg07763047	Gamma-Aminobutyric Acid A Receptor Beta 2	GABRB2	2561	GABRB2_F01	ATAGAGTAGGAAGGGTAGGTGG	GABRB2_R01	AAAATACAACCCCTAAACAACC	22	ATAGAGTAGGAAGGGTAGGTGGTCGGGTGGGACGCGTTTCGGTCGGTTTTTTAGCGTTTTTTTCGTTGCGCGTATTCGCGCGTATATACGTGTAGGCGTATTTTTTATTCGTCGTTATTTTTTTTTATTTCGTAGGTTCGCGTTCGTCGTTTATTTTCGCGGCGTGCGGAGTTGGCGTTTTCGGTTTTTCGTTCGGGATAGGGGACGGGGATTTTCGGTTGTTTAGGGGTTGTATTTT	238	71	1	2.5	0.3	0.4	98 °C 10 sec. 55 °C 30 sec. 72 °C 30 sec. 50 cycle
cg21347377	Helicase, Lymphoid-Specific	HELLS	3070	HELLS_F01	GATTTGGTTAGAAGGTTGGGT	HELLS_R01	ACCTCCATACTTACCCACCTC	21	GATTTGGTTAGAAGGTTGGGTCGGTAGCGGTTGTGAGGAGTTAGTTCGCGGTATTGTAGGTTTTGAGAGGAGGGGATTCGGTTTTCGGGTGAGTGTTTAGGTATGTTAGCGGAACGGTTCGCGGGTAGCGGCGGTGAGTGAGGAAAATTTTTTGGGCGCGGGTGGTAGTTTGCGGGGTTGAGGTGGGTAAGTATGGAGGT	200	115	2	2.5	0.3	0.4	98 °C 10 sec. 55 °C 30 sec. 72 °C 30 sec. 50 cycle
cg17458347	unknown chr1: 42928946 STRAND F	-	-	unknownA_F01	TTTTGGTTTTATTGGYGTG	unknownA_R01	ACAAAAACCTCAAAAACCAAA	21	TTTTGGTTTTATTGGCGTGCGTCGTTTTTATGGTTTTCGTCGGAAGGACGCGTTTGCGTTTTTGCGGCGAGCGCGGTTGTTATGACGTTTAGGTTTTCGTAGGTATTTGTAGTTAGTAGTTGAGCGCGTAGGGGTCGAGCGATTTCGGGACGTTCGCGGTATTTTTCGTAGGAAAATTTTCGATTTGGTTTTTGAGGTTTTTGT	204	68	2	3	0.3	1	98 °C 10 sec. 55 °C 30 sec. 72 °C 30 sec. 50 cycle
cg14567489	Syndecan 4	SDC4	6385	SDC4_F02	GAAGAATAGTAGTAGYGYGAAT	SDC4_R02	TCCACTAAAAAATTCCRAAC	20	GAAGAATAGTAGTAGCGCGAATAGACGGGCGGGGGTTATGGTATCGCGGATTGGAGAAGGCGCGTAGGTTGCGGCGAGTGGTTTCGGGCGGGCGCGTTATTTATTTTATAGGCGGTTTATCGGTTTCGTTTCGGTTCGTTTTCGTTTCGTCGTTCGTATTTCGTTCGGAATTTTTTAGTGGA	182	93	2	2.5	0.3	1	98 °C 10 sec. 55 °C 30 sec. 72 °C 30 sec. 50 cycle
cg16579770	Dihydroorotate Dehydrogenase	DHODH	1723	DHODH_F01	GTTGAGGTAGGAGAATTGTTT	DHODH_R01	TAAAACACCAATAACTCAACAA	22	GTTGAGGTAGGAGAATTGTTTGAATTTGGGAGGCGGAGGTTGTAGTGAGTTAAGATTGTATTAGTGTATTTTAGTTTGGGCGATAGATTAAGATTTTGTTATATATAAAATAAATAAATAAATTTTTTCGTTTTTTTTTGTTTTTTTTTTTATAATATGGATAAAATATTTACGTTTTATGTATTTATTATTGTTGAGTTATTGGTGTTTTA	212	173	1	2.5	0.3	0.4	98 °C 10 sec. 55 °C 30 sec. 72 °C 30 sec. 50 cycle
cg15971980	unknown chr6: 150254442 STRAND R	-	-	unknownB_F01	TGAAATTATGGTTTTTTTGG	unknownB_R01	AAAATAAAAAACCAATCAAAAAA	23	TGAAATTATGGTTTTTTTGGTATTGAAGGTATAGGAGTTGTATTTAGTTTCGGGAGAGAGTAGGATAAGGGTAGGTAGTGGAGGTGGTTTTGGCGTAAACGAATTTAATAGCGTTTAGTTTTTATTGTAGATGGTTGTATTTTTTTATATGTTATTTATAAGTAAATTAAATTTATTTTTTTTTTGATTGGTTTTTTATTTT	202	112	2	3	0.2	1	98 °C 10 sec. 55 °C 30 sec. 72 °C 30 sec. 50 cycle
